# Supplementary material for: The mitochondrial genome of the grape powdery mildew pathogen Erysiphe necator is intron rich and exhibits a distinct gene organization
Source: Sci Rep. 2021 Jul 6;11:13924. doi: 10.1038/s41598-021-93481-5 (PMC8260586; doi:10.1038/s41598-021-93481-5)
Supplement: Supplementary file 2 — Supplementary Tables. [file 41598_2021_93481_MOESM2_ESM.xlsx]

## Sheet: Table S1
Table S1. Statistics of fungal mitochondrial genomes publicly available. Genomes were sorted by length. Erysiphe necator is highlighted. These mitochondrial genomes were found in the NCBI Organelle database (https://www.ncbi.nlm.nih.gov/genome/organelle/) as of January 2020.
Organism Name	Strain	BioSample	BioProject	Length (bp)	GC%	cds	Release Date	Accession	TaxID	Description	Superkingdom	Kingdom	Phylum	Class	Order	Family	Genus
Morchella importuna			PRJNA595205	272238	39.95	158	2019-12-12T00:00:00Z	NC_045397.1	1174673	Morchella importuna mitochondrion, complete genome	Eukaryota	Fungi	Ascomycota	Pezizomycetes	Pezizales	Morchellaceae	Morchella
Pyrenophora teres f. teres	6A	SAMN09393881	PRJNA434142	221815	30.1914	0	2019-08-28T00:00:00Z	CM017819.1	97479	Pyrenophora teres f. teres isolate 6A mitochondrion, complete sequence, whole genome shotgun sequence	Eukaryota	Fungi	Ascomycota	Dothideomycetes	Pleosporales	Pleosporaceae	Pyrenophora
Pyrenophora teres f. teres	FGOH04Ptt-21	SAMN09393901	PRJNA434142	214126	30.15	0	2019-08-28T00:00:00Z	CM017832.1	97479	Pyrenophora teres f. teres isolate FGOH04Ptt-21 mitochondrion, complete sequence, whole genome shotgun sequence	Eukaryota	Fungi	Ascomycota	Dothideomycetes	Pleosporales	Pleosporaceae	Pyrenophora
Pyrenophora teres f. teres	BB25	SAMN09393900	PRJNA434142	205987	30.2626	0	2019-08-28T00:00:00Z	CM017846.1	97479	Pyrenophora teres f. teres isolate BB25 mitochondrion, complete sequence, whole genome shotgun sequence	Eukaryota	Fungi	Ascomycota	Dothideomycetes	Pleosporales	Pleosporaceae	Pyrenophora
Sclerotinia borealis	F-4128		PRJNA262797	203051	32.0072	95	2014-10-02T00:00:00Z	NC_025200.1	77105	Sclerotinia borealis strain F-4128 mitochondrion, complete genome	Eukaryota	Fungi	Ascomycota	Leotiomycetes	Helotiales	Sclerotiniaceae	Sclerotinia
Drechslerella brochopaga	YMF1.03216		PRJNA528056	193195	26.1611	79	2019-03-26T00:00:00Z	NC_041248.1	47238	Drechslerella brochopaga mitochondrion, complete genome	Eukaryota	Fungi	Ascomycota	Orbiliomycetes	Orbiliales	Orbiliaceae	Drechslerella
Pyrenophora teres f. teres	15A	SAMN09393838	PRJNA434142	192360	30.2677	0	2019-08-28T00:00:00Z	CM017845.1	97479	Pyrenophora teres f. teres isolate 15A mitochondrion, complete sequence, whole genome shotgun sequence	Eukaryota	Fungi	Ascomycota	Dothideomycetes	Pleosporales	Pleosporaceae	Pyrenophora
Pyronema omphalodes	CBS 100304	SAMN04432138	PRJNA316305	191189	42.9758	48	2016-03-24T00:00:00Z	NC_029745.1	337075	Pyronema omphalodes strain CBS 100304 culture-collection CBS:100304 mitochondrion, complete genome	Eukaryota	Fungi	Ascomycota	Pezizomycetes	Pezizales	Pyronemataceae	Pyronema
Orbilia dorsalis	1835		PRJNA532210	191042	25.1913	21	2019-04-10T00:00:00Z	NC_041448.1	661577	Orbilia dorsalis strain 1835 mitochondrion, complete genome	Eukaryota	Fungi	Ascomycota	Orbiliomycetes	Orbiliales	Orbiliaceae	Orbilia
Chrysoporthe austroafricana			PRJNA328733	190834	30.2677	94	2016-07-12T00:00:00Z	NC_030522.1	354353	Chrysoporthe austroafricana mitochondrion, complete genome	Eukaryota	Fungi	Ascomycota	Sordariomycetes	Diaporthales	Cryphonectriaceae	Chrysoporthe
Erysiphe necator	C-strain			188577	33.86			MT880588.1	52586	Erysiphe necator strain C mitochondrion, complete genome	Eukaryota	Fungi	Ascomycota	Leotiomycetes	Erysiphales	Erysiphaceae	Erysiphe
Dactylella tenuis			PRJNA550890	186056	26.2104	74	2019-06-25T00:00:00Z	NC_042947.1	383872	Dactylella tenuis mitochondrion, complete genome	Eukaryota	Fungi	Ascomycota	Orbiliomycetes	Orbiliales	Orbiliaceae	Dactylella
Arthrobotrys musiformis			PRJNA532190	179060	24.5817	72	2019-04-10T00:00:00Z	NC_041444.1	47236	Arthrobotrys musiformis isolate YMF1.03721 mitochondrion, complete genome	Eukaryota	Fungi	Ascomycota	Orbiliomycetes	Orbiliales	Orbiliaceae	Arthrobotrys
Stenocarpella maydis	A1-1	SAMN07490716	PRJNA397884	177397	34.1381	0	2017-08-25T00:00:00Z	CM008199.1	238245	Stenocarpella maydis strain A1-1 mitochondrion, complete sequence, whole genome shotgun sequence	Eukaryota	Fungi	Ascomycota	Sordariomycetes	Diaporthales	Diaporthaceae	Stenocarpella
Saccharomycopsis malanga	KCN26	SAMN08158246	PRJNA421856	173850	17.4225	0	2019-01-14T00:00:00Z	CP025327.1	44092	Saccharomycopsis malanga strain KCN26 mitochondrion	Eukaryota	Fungi	Ascomycota	Saccharomycetes	Saccharomycetales	Saccharomycopsidaceae	Saccharomycopsis
Arthrobotrys oligospora			PRJNA528044	160613	24.965	56	2019-03-26T00:00:00Z	NC_041246.1	13349	Arthrobotrys oligospora mitochondrion, complete genome	Eukaryota	Fungi	Ascomycota	Orbiliomycetes	Orbiliales	Orbiliaceae	Arthrobotrys
Ophiocordyceps sinensis			PRJNA387888	157539	30.2039	88	2017-05-24T00:00:00Z	NC_034659.1	72228	Ophiocordyceps sinensis mitochondrion, complete genome	Eukaryota	Fungi	Ascomycota	Sordariomycetes	Hypocreales	Ophiocordycipitaceae	Ophiocordyceps
Ciboria shiraiana	LR-318	SAMN12340802	PRJNA556106	156608	30.8752	0	2019-08-29T00:00:00Z	CM017871.1	984309	Ciboria shiraiana strain LR-318 mitochondrion, complete sequence, whole genome shotgun sequence	Eukaryota	Fungi	Ascomycota	Leotiomycetes	Helotiales	Sclerotiniaceae	Ciboria
Dactylellina haptotyla			PRJNA532202	146101	22.9198	19	2019-04-10T00:00:00Z	NC_041555.1	430498	Dactylellina haptotyla mitochondrion, complete genome	Eukaryota	Fungi	Ascomycota	Orbiliomycetes	Orbiliales	Orbiliaceae	Dactylellina
Venturia effusa	albino	SAMN12143997	PRJNA551043	139035	31.0217	0	2019-07-31T00:00:00Z	CP042205.1	50376	Venturia effusa strain albino mitochondrion, complete genome	Eukaryota	Fungi	Ascomycota	Dothideomycetes	Venturiales	Venturiaceae	Venturia
Annulohypoxylon stygium			PRJNA232196	133782	29.871	56	2013-12-19T00:00:00Z	NC_023117.1	326628	Annulohypoxylon stygium mitochondrion, complete genome	Eukaryota	Fungi	Ascomycota	Sordariomycetes	Xylariales	Hypoxylaceae	Annulohypoxylon
Sclerotinia sclerotiorum	1980	SAMN02953621	PRJNA20263	128852	30.9044	45	2017-06-27T00:00:00Z	NC_035155.1	665079	Sclerotinia sclerotiorum 1980 UF-70 mitochondrion, complete genome	Eukaryota	Fungi	Ascomycota	Leotiomycetes	Helotiales	Sclerotiniaceae	Sclerotinia
Chrysoporthe deuterocubensis			PRJNA328699	124412	29.9818	64	2016-07-12T00:00:00Z	NC_030523.1	764597	Chrysoporthe deuterocubensis mitochondrion, complete genome	Eukaryota	Fungi	Ascomycota	Sordariomycetes	Diaporthales	Cryphonectriaceae	Chrysoporthe
Leptogium hirsutum			PRJNA389090	120920	24.7717	18	2017-06-02T00:00:00Z	NC_034928.1	1486872	Leptogium hirsutum voucher 46937 mitochondrion, complete genome	Eukaryota	Fungi	Ascomycota	Lecanoromycetes	Peltigerales	Collemataceae	Leptogium
Nakaseomyces bacillisporus	CBS 7720		PRJNA37807	107123	10.8894	8	2009-04-26T00:00:00Z	NC_012621.1	51660	Nakaseomyces bacillisporus mitochondrion, complete genome	Eukaryota	Fungi	Ascomycota	Saccharomycetes	Saccharomycetales	Saccharomycetaceae	Nakaseomyces
Saccharomyces jurei		SAMEA104589863	PRJEB24816	105732	13.4198	0	2018-08-19T00:00:00Z	LT986467.1	1987369	Saccharomyces jurei genome assembly, organelle: mitochondrion	Eukaryota	Fungi	Ascomycota	Saccharomycetes	Saccharomycetales	Saccharomycetaceae	Saccharomyces
Fusarium culmorum	CBS 139512		PRJNA283057	103844	31.6773	60	2015-05-05T00:00:00Z	NC_026993.1	5516	Fusarium culmorum strain CBS 139512 mitochondrion, complete genome	Eukaryota	Fungi	Ascomycota	Sordariomycetes	Hypocreales	Nectriaceae	Fusarium
Ceratocystis fimbriata			PRJNA576419	103403	26.9151	52	2019-10-08T00:00:00Z	NC_044963.1	5158	Ceratocystis fimbriata isolate CMW15049 mitochondrion, complete genome	Eukaryota	Fungi	Ascomycota	Sordariomycetes	Microascales	Ceratocystidaceae	Ceratocystis
Ceratocystis cacaofunesta			PRJNA191546	103147	26.8277	52	2013-02-28T00:00:00Z	NC_020430.1	386457	Ceratocystis cacaofunesta mitochondrion, complete genome	Eukaryota	Fungi	Ascomycota	Sordariomycetes	Microascales	Ceratocystidaceae	Ceratocystis
Ceratocystis albifundus			PRJNA591499	102548	26.7699	52	2019-11-25T00:00:00Z	NC_045185.1	357446	Ceratocystis albifundus isolate CMW17620 mitochondrion, complete genome	Eukaryota	Fungi	Ascomycota	Sordariomycetes	Microascales	Ceratocystidaceae	Ceratocystis
Coniothyrium glycines			PRJNA508143	98533	29.0136	35	2018-12-03T00:00:00Z	NC_040008.1	1077358	Coniothyrium glycines isolate PG-21 mitochondrion, complete genome	Eukaryota	Fungi	Ascomycota	Dothideomycetes	Pleosporales	Coniothyriaceae	Coniothyrium
Saccharomyces cerevisiae	YJM1242	SAMN01923152	PRJNA189886	95658	15.4101	9	2015-03-13T00:00:00Z	CP006515.1	1294338	Saccharomyces cerevisiae YJM1242 mitochondrion, complete genome	Eukaryota	Fungi	Ascomycota	Saccharomycetes	Saccharomycetales	Saccharomycetaceae	Saccharomyces
Fusarium graminearum	PH-1	SAMEA3283145	PRJEB5475	95638	31.8336	0	2014-10-22T00:00:00Z	HG970331.1	5518	Fusarium graminearum mitochondrial complete genome	Eukaryota	Fungi	Ascomycota	Sordariomycetes	Hypocreales	Nectriaceae	Fusarium
Saccharomyces cerevisiae	W303	SAMN05199423	PRJNA324291	94871	17.0674	0	2017-06-06T00:00:00Z	CM007981.1	580240	Saccharomyces cerevisiae W303 mitochondrion, whole genome shotgun sequence	Eukaryota	Fungi	Ascomycota	Saccharomycetes	Saccharomycetales	Saccharomycetaceae	Saccharomyces
Fusarium gerlachii	CBS 123666		PRJNA270426	93428	31.908	53	2014-12-16T00:00:00Z	NC_025928.1	569362	Fusarium gerlachii strain CBS 123666 culture-collection CBS:123666 mitochondrion, complete genome	Eukaryota	Fungi	Ascomycota	Sordariomycetes	Hypocreales	Nectriaceae	Fusarium
Saccharomyces cerevisiae	YJM1385	SAMN01923171	PRJNA189905	92176	17.906	10	2015-03-13T00:00:00Z	CP006534.1	1294357	Saccharomyces cerevisiae YJM1385 mitochondrion, complete genome	Eukaryota	Fungi	Ascomycota	Saccharomycetes	Saccharomycetales	Saccharomycetaceae	Saccharomyces
Saccharomyces kudriavzevii	CR85	SAMN09650452	PRJNA480800	92142	13.859	0	2018-07-19T00:00:00Z	CP030978.1	114524	Saccharomyces kudriavzevii strain CR85 mitochondrion, complete genome	Eukaryota	Fungi	Ascomycota	Saccharomycetes	Saccharomycetales	Saccharomycetaceae	Saccharomyces
Saccharomyces cerevisiae	YJM326		PRJNA189855	91172	16.5654	10	2015-03-13T00:00:00Z	CP006482.1	468558	Saccharomyces cerevisiae YJM326 mitochondrion, complete genome	Eukaryota	Fungi	Ascomycota	Saccharomycetes	Saccharomycetales	Saccharomycetaceae	Saccharomyces
Candida prachuapensis	WB15		PRJNA221179	90840	22.3228	18	2013-09-24T00:00:00Z	NC_022435.1	536035	Candida prachuapensis mitochondrion, complete genome	Eukaryota	Fungi	Ascomycota	Saccharomycetes	Saccharomycetales	Debaryomycetaceae	Candida
Saccharomyces cerevisiae	YJM1202	SAMN01923150	PRJNA189884	90638	16.3243	15	2015-03-13T00:00:00Z	CP006513.1	1294336	Saccharomyces cerevisiae YJM1202 mitochondrion, complete genome	Eukaryota	Fungi	Ascomycota	Saccharomycetes	Saccharomycetales	Saccharomycetaceae	Saccharomyces
Saccharomyces cerevisiae	YJM1199	SAMN01923149	PRJNA189883	90633	16.323	15	2015-03-13T00:00:00Z	CP006512.1	1294335	Saccharomyces cerevisiae YJM1199 mitochondrion, complete genome	Eukaryota	Fungi	Ascomycota	Saccharomycetes	Saccharomycetales	Saccharomycetaceae	Saccharomyces
Saccharomyces cerevisiae	YJM1083	SAMN01915326	PRJNA188959	89444	16.9246	18	2015-03-13T00:00:00Z	CP006508.1	1292971	Saccharomyces cerevisiae YJM1083 mitochondrion, complete genome	Eukaryota	Fungi	Ascomycota	Saccharomycetes	Saccharomycetales	Saccharomycetaceae	Saccharomyces
Saccharomyces cerevisiae	YJM693	SAMN01923136	PRJNA189870	89161	17.2048	10	2015-03-13T00:00:00Z	CP006497.1	1294322	Saccharomyces cerevisiae YJM693 mitochondrion, complete genome	Eukaryota	Fungi	Ascomycota	Saccharomycetes	Saccharomycetales	Saccharomycetaceae	Saccharomyces
Chrysoporthe cubensis			PRJNA328745	89084	29.7147	35	2016-07-12T00:00:00Z	NC_030524.1	305400	Chrysoporthe cubensis mitochondrion, complete genome	Eukaryota	Fungi	Ascomycota	Sordariomycetes	Diaporthales	Cryphonectriaceae	Chrysoporthe
Saccharomyces cerevisiae	YJM1190	SAMN01923148	PRJNA189882	88996	16.0906	14	2015-03-13T00:00:00Z	CP006511.2	1294334	Saccharomyces cerevisiae YJM1190 mitochondrion, complete genome	Eukaryota	Fungi	Ascomycota	Saccharomycetes	Saccharomycetales	Saccharomycetaceae	Saccharomyces
Saccharomyces cerevisiae	YJM683	SAMN01923134	PRJNA189868	88953	16.5728	10	2015-03-13T00:00:00Z	CP006495.1	1294320	Saccharomyces cerevisiae YJM683 mitochondrion, complete genome	Eukaryota	Fungi	Ascomycota	Saccharomycetes	Saccharomycetales	Saccharomycetaceae	Saccharomyces
Saccharomyces cerevisiae	YJM682	SAMN01923133	PRJNA189867	88887	16.5817	10	2015-03-13T00:00:00Z	CP006494.1	1294319	Saccharomyces cerevisiae YJM682 mitochondrion, complete genome	Eukaryota	Fungi	Ascomycota	Saccharomycetes	Saccharomycetales	Saccharomycetaceae	Saccharomyces
Saccharomyces cerevisiae	YJM1250	SAMN01923155	PRJNA189889	88746	17.4633	11	2015-03-13T00:00:00Z	CP006518.1	1294341	Saccharomyces cerevisiae YJM1250 mitochondrion, complete genome	Eukaryota	Fungi	Ascomycota	Saccharomycetes	Saccharomycetales	Saccharomycetaceae	Saccharomyces
Epichloe festucae	AR5		PRJNA356591	88744	27.523	60	2016-12-07T00:00:00Z	NC_032064.1	35717	Epichloe festucae strain AR5 mitochondrion, complete genome	Eukaryota	Fungi	Ascomycota	Sordariomycetes	Hypocreales	Clavicipitaceae	Epichloe
Saccharomyces cerevisiae	YJM1479	SAMN01923195	PRJNA189929	88309	15.7866	9	2015-03-13T00:00:00Z	CP006558.1	1294381	Saccharomyces cerevisiae YJM1479 mitochondrion, complete genome	Eukaryota	Fungi	Ascomycota	Saccharomycetes	Saccharomycetales	Saccharomycetaceae	Saccharomyces
Saccharomyces cerevisiae	YJM1400		PRJNA189911	88306	15.7849	9	2015-03-13T00:00:00Z	CP006540.1	1294363	Saccharomyces cerevisiae YJM1400 mitochondrion, complete genome	Eukaryota	Fungi	Ascomycota	Saccharomycetes	Saccharomycetales	Saccharomycetaceae	Saccharomyces
Saccharomyces cerevisiae	YJM1311	SAMN01923160	PRJNA189894	87022	16.2074	14	2015-03-13T00:00:00Z	CP006523.1	1294346	Saccharomyces cerevisiae YJM1311 mitochondrion, complete genome	Eukaryota	Fungi	Ascomycota	Saccharomycetes	Saccharomycetales	Saccharomycetaceae	Saccharomyces
Saccharomyces cerevisiae	YJM554	SAMN01923129	PRJNA189863	87008	16.1721	10	2015-03-13T00:00:00Z	CP006490.1	1294315	Saccharomyces cerevisiae YJM554 mitochondrion, complete genome	Eukaryota	Fungi	Ascomycota	Saccharomycetes	Saccharomycetales	Saccharomycetaceae	Saccharomyces
Saccharomyces cerevisiae	YJM541	SAMN01923128	PRJNA189862	87003	16.173	10	2015-03-13T00:00:00Z	CP006489.1	1294314	Saccharomyces cerevisiae YJM541 mitochondrion, complete genome	Eukaryota	Fungi	Ascomycota	Saccharomycetes	Saccharomycetales	Saccharomycetaceae	Saccharomyces
Saccharomyces cerevisiae	YJM320	SAMN01923120	PRJNA189854	86949	16.1577	10	2015-03-13T00:00:00Z	CP006481.1	947042	Saccharomyces cerevisiae YJM320 mitochondrion, complete genome	Eukaryota	Fungi	Ascomycota	Saccharomycetes	Saccharomycetales	Saccharomycetaceae	Saccharomyces
Saccharomyces cerevisiae	YJM1383	SAMN01923170	PRJNA189904	86820	17.3819	15	2015-03-13T00:00:00Z	CP006533.1	1294356	Saccharomyces cerevisiae YJM1383 mitochondrion, complete genome	Eukaryota	Fungi	Ascomycota	Saccharomycetes	Saccharomycetales	Saccharomycetaceae	Saccharomyces
Saccharomyces cerevisiae	CEN.PK113-7D	SAMN07328112	PRJNA393501	86616	17.2959	0	2017-12-01T00:00:00Z	CM008876.1	4932	Saccharomyces cerevisiae strain CEN.PK113-7D mitochondrion, complete sequence, whole genome shotgun sequence	Eukaryota	Fungi	Ascomycota	Saccharomycetes	Saccharomycetales	Saccharomycetaceae	Saccharomyces
Saccharomyces cerevisiae	YJM248	SAMN01923117	PRJNA189851	86593	16.3801	9	2015-03-13T00:00:00Z	CP006478.1	1294307	Saccharomyces cerevisiae YJM248 mitochondrion, complete genome	Eukaryota	Fungi	Ascomycota	Saccharomycetes	Saccharomycetales	Saccharomycetaceae	Saccharomyces
Saccharomyces cerevisiae	YJM450	SAMN01923123	PRJNA189857	86522	16.1832	10	2015-03-13T00:00:00Z	CP006484.1	1294310	Saccharomyces cerevisiae YJM450 mitochondrion, complete genome	Eukaryota	Fungi	Ascomycota	Saccharomycetes	Saccharomycetales	Saccharomycetaceae	Saccharomyces
Saccharomyces cerevisiae	CBS12357	SAMN03112793	PRJNA450912	86031	17.1392	0	2018-07-19T00:00:00Z	CP030961.1	1080349	Saccharomyces eubayanus strain CBS12357 mitochondrion, complete genome	Eukaryota	Fungi	Ascomycota	Saccharomycetes	Saccharomycetales	Saccharomycetaceae	Saccharomyces
Saccharomyces cerevisiae	YJM1326	SAMN01923161	PRJNA189895	85887	15.7032	11	2015-03-13T00:00:00Z	CP006524.1	1294347	Saccharomyces cerevisiae YJM1326 mitochondrion, complete genome	Eukaryota	Fungi	Ascomycota	Saccharomycetes	Saccharomycetales	Saccharomycetaceae	Saccharomyces
Saccharomyces cerevisiae	W303	SAMN02981436	PRJNA83445	85883	17.121	0	2013-02-28T00:00:00Z	CM001823.1	580240	Saccharomyces cerevisiae W303 mitochondrion, whole genome shotgun sequence	Eukaryota	Fungi	Ascomycota	Saccharomycetes	Saccharomycetales	Saccharomycetaceae	Saccharomyces
Saccharomyces cerevisiae	S288c	SAMEA4461732	PRJEB7245	85793	17.1063	0	2017-03-21T00:00:00Z	CP020139.1	4932	Saccharomyces cerevisiae strain S288c mitochondrion, complete genome	Eukaryota	Fungi	Ascomycota	Saccharomycetes	Saccharomycetales	Saccharomycetaceae	Saccharomyces
Saccharomyces cerevisiae	YJM428	SAMN01923122	PRJNA189856	85782	16.5303	10	2015-03-13T00:00:00Z	CP006483.1	947044	Saccharomyces cerevisiae YJM428 mitochondrion, complete genome	Eukaryota	Fungi	Ascomycota	Saccharomycetes	Saccharomycetales	Saccharomycetaceae	Saccharomyces
Saccharomyces cerevisiae	TNPLST-4-S-2	SAMN02777156	PRJNA247448	85779	22.5347	0	2016-06-20T00:00:00Z	CP008048.1	4932	Saccharomyces cerevisiae strain TNPLST-4-S-2 mitochondrion sequence	Eukaryota	Fungi	Ascomycota	Saccharomycetes	Saccharomycetales	Saccharomycetaceae	Saccharomyces
Saccharomyces cerevisiae	MTKSKsf_E2	SAMN02777149	PRJNA247448	85779	19.9478	0	2016-06-20T00:00:00Z	CP008133.1	4932	Saccharomyces cerevisiae strain MTKSKsf_E2 mitochondrion sequence	Eukaryota	Fungi	Ascomycota	Saccharomycetes	Saccharomycetales	Saccharomycetaceae	Saccharomyces
Saccharomyces cerevisiae	CRIRIwf_A11	SAMN02777142	PRJNA247448	85779	23.1852	0	2016-06-20T00:00:00Z	CP007997.1	4932	Saccharomyces cerevisiae strain CRIRIwf_A11 mitochondrion sequence	Eukaryota	Fungi	Ascomycota	Saccharomycetes	Saccharomycetales	Saccharomycetaceae	Saccharomyces
Saccharomyces cerevisiae	CDRDR_sf_H	SAMN02777141	PRJNA247448	85779	22.1523	0	2016-06-20T00:00:00Z	CP008014.1	4932	Saccharomyces cerevisiae strain CDRDR_sf_H mitochondrion sequence	Eukaryota	Fungi	Ascomycota	Saccharomycetes	Saccharomycetales	Saccharomycetaceae	Saccharomyces
Saccharomyces cerevisiae	HB_S_GIMBLETTROAD_22	SAMN02776122	PRJNA247448	85779	23.1758	0	2016-06-20T00:00:00Z	CP008235.1	4932	Saccharomyces cerevisiae strain HB_S_GIMBLETTROAD_22 mitochondrion sequence	Eukaryota	Fungi	Ascomycota	Saccharomycetes	Saccharomycetales	Saccharomycetaceae	Saccharomyces
Saccharomyces cerevisiae	HB_C_TUKITUKI1_16	SAMN02776113	PRJNA247448	85779	26.2279	0	2016-06-20T00:00:00Z	CP008405.1	4932	Saccharomyces cerevisiae strain HB_C_TUKITUKI1_16 mitochondrion sequence	Eukaryota	Fungi	Ascomycota	Saccharomycetes	Saccharomycetales	Saccharomycetaceae	Saccharomyces
Saccharomyces cerevisiae	HB_C_KOROKIPO_3	SAMN02776109	PRJNA247448	85779	21.1264	0	2016-06-20T00:00:00Z	CP008473.1	4932	Saccharomyces cerevisiae strain HB_C_KOROKIPO_3 mitochondrion sequence	Eukaryota	Fungi	Ascomycota	Saccharomycetes	Saccharomycetales	Saccharomycetaceae	Saccharomyces
Saccharomyces cerevisiae	WI_C_MBSP_4	SAMN02774414	PRJNA247448	85779	22.0404	0	2016-06-20T00:00:00Z	CP008524.1	4932	Saccharomyces cerevisiae strain WI_C_MBSP_4 mitochondrion sequence	Eukaryota	Fungi	Ascomycota	Saccharomycetes	Saccharomycetales	Saccharomycetaceae	Saccharomyces
Saccharomyces cerevisiae	HCNKIsf_G7	SAMN02777143	PRJNA247448	85779	21.799	0	2016-06-20T00:00:00Z	CP008184.1	4932	Saccharomyces cerevisiae strain HCNKIsf_G7 mitochondrion sequence	Eukaryota	Fungi	Ascomycota	Saccharomycetes	Saccharomycetales	Saccharomycetaceae	Saccharomyces
Saccharomyces cerevisiae	MARARsf_A10	SAMN02777148	PRJNA247448	85779	21.3899	0	2016-06-20T00:00:00Z	CP008150.1	4932	Saccharomyces cerevisiae strain MARARsf_A10 mitochondrion sequence	Eukaryota	Fungi	Ascomycota	Saccharomycetes	Saccharomycetales	Saccharomycetaceae	Saccharomyces
Saccharomyces cerevisiae	WA_C_CODDINGTON_2	SAMN02770304	PRJNA247448	85779	18.8787	0	2016-06-20T00:00:00Z	CP008643.1	4932	Saccharomyces cerevisiae strain WA_C_CODDINGTON_2 mitochondrion sequence	Eukaryota	Fungi	Ascomycota	Saccharomycetes	Saccharomycetales	Saccharomycetaceae	Saccharomyces
Saccharomyces cerevisiae	S288C		PRJNA128	85779	17.1091	19	1999-08-29T00:00:00Z	NC_001224.1	559292	Saccharomyces cerevisiae S288c mitochondrion, complete genome	Eukaryota	Fungi	Ascomycota	Saccharomycetes	Saccharomycetales	Saccharomycetaceae	Saccharomyces
Saccharomyces cerevisiae	T.52_5E	SAMN02770303	PRJNA247448	85778	22.4964	0	2016-06-20T00:00:00Z	CP008660.1	4932	Saccharomyces cerevisiae strain T.52_5E mitochondrion sequence	Eukaryota	Fungi	Ascomycota	Saccharomycetes	Saccharomycetales	Saccharomycetaceae	Saccharomyces
Saccharomyces cerevisiae	YJM1342	SAMN01923166	PRJNA189900	85762	14.6907	14	2015-03-13T00:00:00Z	CP006529.1	1294352	Saccharomyces cerevisiae YJM1342 mitochondrion, complete genome	Eukaryota	Fungi	Ascomycota	Saccharomycetes	Saccharomycetales	Saccharomycetaceae	Saccharomyces
Saccharomyces cerevisiae	ySR128	SAMN11029472	PRJNA524644	85733	17.1043	0	2019-03-06T00:00:00Z	CP036470.1	4932	Saccharomyces cerevisiae strain ySR128 mitochondrion, complete genome	Eukaryota	Fungi	Ascomycota	Saccharomycetes	Saccharomycetales	Saccharomycetaceae	Saccharomyces
Saccharomyces cerevisiae	ySR127	SAMN03565668	PRJNA282006	85731	17.0802	0	2015-07-09T00:00:00Z	CP011563.1	4932	Saccharomyces cerevisiae strain ySR127 mitochondrion, complete sequence	Eukaryota	Fungi	Ascomycota	Saccharomycetes	Saccharomycetales	Saccharomycetaceae	Saccharomyces
Saccharomyces cerevisiae	HPRMTsf_H7	SAMN02777147	PRJNA247448	85686	36.3035	0	2016-06-20T00:00:00Z	CP008167.1	4932	Saccharomyces cerevisiae strain HPRMTsf_H7 mitochondrion sequence	Eukaryota	Fungi	Ascomycota	Saccharomycetes	Saccharomycetales	Saccharomycetaceae	Saccharomyces
Saccharomyces cerevisiae	HB_S_GIMBLETTROAD_14	SAMN02776120	PRJNA247448	85658	27.1008	0	2016-06-20T00:00:00Z	CP008269.1	4932	Saccharomyces cerevisiae strain HB_S_GIMBLETTROAD_14 mitochondrion genome	Eukaryota	Fungi	Ascomycota	Saccharomycetes	Saccharomycetales	Saccharomycetaceae	Saccharomyces
Saccharomyces cerevisiae	T16	SAMN02770293	PRJNA247448	85631	21.8005	0	2016-06-20T00:00:00Z	CP008694.1	4932	Saccharomyces cerevisiae strain T16 mitochondrion sequence	Eukaryota	Fungi	Ascomycota	Saccharomycetes	Saccharomycetales	Saccharomycetaceae	Saccharomyces
Saccharomyces cerevisiae	T.52_3C	SAMN02770301	PRJNA247448	85596	21.1482	0	2016-06-20T00:00:00Z	CP007827.1	4932	Saccharomyces cerevisiae strain T.52_3C mitochondrion genome	Eukaryota	Fungi	Ascomycota	Saccharomycetes	Saccharomycetales	Saccharomycetaceae	Saccharomyces
Saccharomyces cerevisiae	Sol7-2	SAMN02770298	PRJNA247448	85596	22.5863	0	2016-06-20T00:00:00Z	CP007878.1	4932	Saccharomyces cerevisiae strain Sol7-2 mitochondrion genome	Eukaryota	Fungi	Ascomycota	Saccharomycetes	Saccharomycetales	Saccharomycetaceae	Saccharomyces
Saccharomyces cerevisiae	HB_S_BILANCHER_12	SAMN02776118	PRJNA247448	85595	23.0411	0	2016-06-20T00:00:00Z	CP008303.1	4932	Saccharomyces cerevisiae strain HB_S_BILANCHER_12 mitochondrion sequence	Eukaryota	Fungi	Ascomycota	Saccharomycetes	Saccharomycetales	Saccharomycetaceae	Saccharomyces
Saccharomyces cerevisiae	HB_C_OMARUNUI_6	SAMN02776111	PRJNA247448	85595	23.6369	0	2016-06-20T00:00:00Z	CP008439.1	4932	Saccharomyces cerevisiae strain HB_C_OMARUNUI_6 mitochondrion sequence	Eukaryota	Fungi	Ascomycota	Saccharomycetes	Saccharomycetales	Saccharomycetaceae	Saccharomyces
Saccharomyces cerevisiae	WI_C_MB95MBMZ_4	SAMN02773432	PRJNA247448	85595	22.499	0	2016-06-20T00:00:00Z	CP008558.1	4932	Saccharomyces cerevisiae strain WI_C_MB95MBMZ_4 mitochondrion sequence	Eukaryota	Fungi	Ascomycota	Saccharomycetes	Saccharomycetales	Saccharomycetaceae	Saccharomyces
Saccharomyces cerevisiae	WA_C_KINGSMILL_10	SAMN02770305	PRJNA247448	85595	23.096	0	2016-06-20T00:00:00Z	CP008626.1	4932	Saccharomyces cerevisiae strain WA_C_KINGSMILL_10 mitochondrion sequence	Eukaryota	Fungi	Ascomycota	Saccharomycetes	Saccharomycetales	Saccharomycetaceae	Saccharomyces
Saccharomyces cerevisiae	WSERCsf_G4	SAMN02777152	PRJNA247448	85595	20.8435	0	2016-06-20T00:00:00Z	CP008218.1	4932	Saccharomyces cerevisiae strain WSERCsf_G4 mitochondrion sequence	Eukaryota	Fungi	Ascomycota	Saccharomycetes	Saccharomycetales	Saccharomycetaceae	Saccharomyces
Saccharomyces cerevisiae	HB_S_GIMBLETTROAD_5	SAMN02776123	PRJNA247448	85595	23.839	0	2016-06-20T00:00:00Z	CP008201.1	4932	Saccharomyces cerevisiae strain HB_S_GIMBLETTROAD_5 mitochondrion sequence	Eukaryota	Fungi	Ascomycota	Saccharomycetes	Saccharomycetales	Saccharomycetaceae	Saccharomyces
Saccharomyces cerevisiae	T.52_3A	SAMN02770300	PRJNA247448	85594	22.4747	0	2016-06-20T00:00:00Z	CP007844.1	4932	Saccharomyces cerevisiae strain T.52_3A mitochondrion genome	Eukaryota	Fungi	Ascomycota	Saccharomycetes	Saccharomycetales	Saccharomycetaceae	Saccharomyces
Saccharomyces cerevisiae	T.52_2H	SAMN02770299	PRJNA247448	85594	21.4174	0	2016-06-20T00:00:00Z	CP007861.1	4932	Saccharomyces cerevisiae strain T.52_2H mitochondrion genome	Eukaryota	Fungi	Ascomycota	Saccharomycetes	Saccharomycetales	Saccharomycetaceae	Saccharomyces
Saccharomyces cerevisiae	T78	SAMN02770296	PRJNA247448	85594	25.4422	0	2016-06-20T00:00:00Z	CP007963.1	4932	Saccharomyces cerevisiae strain T78 mitochondrion sequence	Eukaryota	Fungi	Ascomycota	Saccharomycetes	Saccharomycetales	Saccharomycetaceae	Saccharomyces
Saccharomyces cerevisiae	HCNTHsf_C5	SAMN02777144	PRJNA247448	85594	22.4245	0	2016-06-20T00:00:00Z	CP007980.1	4932	Saccharomyces cerevisiae strain HCNTHsf_C5 mitochondrion sequence	Eukaryota	Fungi	Ascomycota	Saccharomycetes	Saccharomycetales	Saccharomycetaceae	Saccharomyces
Saccharomyces cerevisiae	HB_S_GIMBLETTROAD_9	SAMN02777155	PRJNA247448	85594	22.9596	0	2016-06-20T00:00:00Z	CP008065.1	4932	Saccharomyces cerevisiae strain HB_S_GIMBLETTROAD_9 mitochondrion	Eukaryota	Fungi	Ascomycota	Saccharomycetes	Saccharomycetales	Saccharomycetaceae	Saccharomyces
Saccharomyces cerevisiae	T8	SAMN02770297	PRJNA247448	85594	23.7131	0	2016-06-20T00:00:00Z	CP008082.1	4932	Saccharomyces cerevisiae strain T8 mitochondrion	Eukaryota	Fungi	Ascomycota	Saccharomycetes	Saccharomycetales	Saccharomycetaceae	Saccharomyces
Saccharomyces cerevisiae	HB_C_OMARUNUI_7	SAMN02776112	PRJNA247448	85594	24.0951	0	2016-06-20T00:00:00Z	CP008422.1	4932	Saccharomyces cerevisiae strain HB_C_OMARUNUI_7 mitochondrion sequence	Eukaryota	Fungi	Ascomycota	Saccharomycetes	Saccharomycetales	Saccharomycetaceae	Saccharomyces
Saccharomyces cerevisiae	T52	SAMN02770294	PRJNA247448	85594	23.7645	0	2016-06-20T00:00:00Z	CP008507.1	4932	Saccharomyces cerevisiae strain T52 mitochondrion sequence	Eukaryota	Fungi	Ascomycota	Saccharomycetes	Saccharomycetales	Saccharomycetaceae	Saccharomyces
Saccharomyces cerevisiae	HB_C_OMARUNUI_14	SAMN02776110	PRJNA247448	85594	22.1873	0	2016-06-20T00:00:00Z	CP008456.1	4932	Saccharomyces cerevisiae strain HB_C_OMARUNUI_14 mitochondrion sequence	Eukaryota	Fungi	Ascomycota	Saccharomycetes	Saccharomycetales	Saccharomycetaceae	Saccharomyces
Saccharomyces cerevisiae	WA_C_WAITAKEREROAD_7	SAMN02772779	PRJNA247448	85594	20.755	0	2016-06-20T00:00:00Z	CP008575.1	4932	Saccharomyces cerevisiae strain WA_C_WAITAKEREROAD_7 mitochondrion sequence	Eukaryota	Fungi	Ascomycota	Saccharomycetes	Saccharomycetales	Saccharomycetaceae	Saccharomyces
Saccharomyces cerevisiae	WI_C_MBSP_15	SAMN02773802	PRJNA247448	85594	22.1079	0	2016-06-20T00:00:00Z	CP008541.1	4932	Saccharomyces cerevisiae strain WI_C_MBSP_15 mitochondrion sequence	Eukaryota	Fungi	Ascomycota	Saccharomycetes	Saccharomycetales	Saccharomycetaceae	Saccharomyces
Saccharomyces cerevisiae	WSETAwf_B1	SAMN02777153	PRJNA247448	85594	23.9304	0	2016-06-20T00:00:00Z	CP008099.1	4932	Saccharomyces cerevisiae strain WSETAwf_B1 mitochondrion	Eukaryota	Fungi	Ascomycota	Saccharomycetes	Saccharomycetales	Saccharomycetaceae	Saccharomyces
Saccharomyces cerevisiae	NSEBRsf_A9	SAMN02777150	PRJNA247448	85594	21.0354	0	2016-06-20T00:00:00Z	CP008116.1	4932	Saccharomyces cerevisiae strain NSEBRsf_A9 mitochondrion sequence	Eukaryota	Fungi	Ascomycota	Saccharomycetes	Saccharomycetales	Saccharomycetaceae	Saccharomyces
Saccharomyces cerevisiae	T.52_5A	SAMN02770302	PRJNA247448	85594	22.0646	0	2016-06-20T00:00:00Z	CP008677.1	4932	Saccharomyces cerevisiae strain T.52_5A mitochondrion sequence	Eukaryota	Fungi	Ascomycota	Saccharomycetes	Saccharomycetales	Saccharomycetaceae	Saccharomyces
Saccharomyces cerevisiae	WA_C_MATES_13	SAMN02772778	PRJNA247448	85594	22.9444	0	2016-06-20T00:00:00Z	CP008592.1	4932	Saccharomyces cerevisiae strain WA_C_MATES_13 mitochondrion sequence	Eukaryota	Fungi	Ascomycota	Saccharomycetes	Saccharomycetales	Saccharomycetaceae	Saccharomyces
Saccharomyces cerevisiae	HB_C_KOROKIPO_12	SAMN02776108	PRJNA247448	85594	20.2993	0	2016-06-20T00:00:00Z	CP008490.1	4932	Saccharomyces cerevisiae strain HB_C_KOROKIPO_12 mitochondrion genome	Eukaryota	Fungi	Ascomycota	Saccharomycetes	Saccharomycetales	Saccharomycetaceae	Saccharomyces
Saccharomyces cerevisiae	WI_S_JASA_13	SAMN02776115	PRJNA247448	85594	30.3748	0	2016-06-20T00:00:00Z	CP008371.1	4932	Saccharomyces cerevisiae strain WI_S_JASA_13 mitochondrion genome	Eukaryota	Fungi	Ascomycota	Saccharomycetes	Saccharomycetales	Saccharomycetaceae	Saccharomyces
Saccharomyces cerevisiae	HB_C_TUKITUKI2_10	SAMN02776114	PRJNA247448	85594	22.5156	0	2016-06-20T00:00:00Z	CP008388.1	4932	Saccharomyces cerevisiae strain HB_C_TUKITUKI2_10 mitochondrion genome	Eukaryota	Fungi	Ascomycota	Saccharomycetes	Saccharomycetales	Saccharomycetaceae	Saccharomyces
Saccharomyces cerevisiae	T63	SAMN02770295	PRJNA247448	85594	22.6733	0	2016-06-20T00:00:00Z	CP008320.1	4932	Saccharomyces cerevisiae strain T63 mitochondrion genome	Eukaryota	Fungi	Ascomycota	Saccharomycetes	Saccharomycetales	Saccharomycetaceae	Saccharomyces
Saccharomyces cerevisiae	HB_S_BILANCHER_6	SAMN02776119	PRJNA247448	85594	28.488	0	2016-06-20T00:00:00Z	CP008286.1	4932	Saccharomyces cerevisiae strain HB_S_BILANCHER_6 mitochondrion genome	Eukaryota	Fungi	Ascomycota	Saccharomycetes	Saccharomycetales	Saccharomycetaceae	Saccharomyces
Saccharomyces cerevisiae	NSERVsf_F8	SAMN02777151	PRJNA247448	85593	22.6455	0	2016-06-20T00:00:00Z	CP007912.1	4932	Saccharomyces cerevisiae strain NSERVsf_F8 mitochondrion genome	Eukaryota	Fungi	Ascomycota	Saccharomycetes	Saccharomycetales	Saccharomycetaceae	Saccharomyces
Saccharomyces cerevisiae	WA_C_MATES_10	SAMN02772777	PRJNA247448	85593	24.2917	0	2016-06-20T00:00:00Z	CP008609.1	4932	Saccharomyces cerevisiae strain WA_C_MATES_10 mitochondrion sequence	Eukaryota	Fungi	Ascomycota	Saccharomycetes	Saccharomycetales	Saccharomycetaceae	Saccharomyces
Saccharomyces cerevisiae	HCNTHsf_F8	SAMN02777145	PRJNA247448	85584	21.8359	0	2016-06-20T00:00:00Z	CP007946.1	4932	Saccharomyces cerevisiae strain HCNTHsf_F8 mitochondrion sequence	Eukaryota	Fungi	Ascomycota	Saccharomycetes	Saccharomycetales	Saccharomycetaceae	Saccharomyces
Saccharomyces cerevisiae	HB_S_GIMBLETTROAD_16	SAMN02776121	PRJNA247448	85583	22.2124	0	2016-06-20T00:00:00Z	CP008252.1	4932	Saccharomyces cerevisiae strain HB_S_GIMBLETTROAD_16 mitochondrion genome	Eukaryota	Fungi	Ascomycota	Saccharomycetes	Saccharomycetales	Saccharomycetaceae	Saccharomyces
Saccharomyces cerevisiae	HPRMAwf_D10	SAMN02777146	PRJNA247448	85570	23.3925	0	2016-06-20T00:00:00Z	CP007929.1	4932	Saccharomyces cerevisiae strain HPRMAwf_D10 mitochondrion genome	Eukaryota	Fungi	Ascomycota	Saccharomycetes	Saccharomycetales	Saccharomycetaceae	Saccharomyces
Saccharomyces cerevisiae	WI_S_JASA_5	SAMN02776116	PRJNA247448	85569	25.2404	0	2016-06-20T00:00:00Z	CP008354.1	4932	Saccharomyces cerevisiae strain WI_S_JASA_5 mitochondrion sequence	Eukaryota	Fungi	Ascomycota	Saccharomycetes	Saccharomycetales	Saccharomycetaceae	Saccharomyces
Saccharomyces cerevisiae	YJM1386	SAMN01923172	PRJNA189906	85554	16.5054	10	2015-03-13T00:00:00Z	CP006535.1	1294358	Saccharomyces cerevisiae YJM1386 mitochondrion, complete genome	Eukaryota	Fungi	Ascomycota	Saccharomycetes	Saccharomycetales	Saccharomycetaceae	Saccharomyces
Saccharomyces cerevisiae	WI_S_OAKURA_4	SAMN02776117	PRJNA247448	85495	31.6381	0	2016-06-20T00:00:00Z	CP008337.1	4932	Saccharomyces cerevisiae strain WI_S_OAKURA_4 mitochondrion sequence	Eukaryota	Fungi	Ascomycota	Saccharomycetes	Saccharomycetales	Saccharomycetaceae	Saccharomyces
Saccharomyces cerevisiae	Y169	SAMN10330871	PRJNA498704	85263	17.2267	0	2018-11-10T00:00:00Z	CP033486.1	4932	Saccharomyces cerevisiae strain Y169 mitochondrion	Eukaryota	Fungi	Ascomycota	Saccharomycetes	Saccharomycetales	Saccharomycetaceae	Saccharomyces
Saccharomyces cerevisiae	HB_C_TUKITUKI2_4	SAMN02777154	PRJNA247448	84976	20.2081	0	2016-06-20T00:00:00Z	CP007895.1	4932	Saccharomyces cerevisiae strain HB_C_TUKITUKI2_4 mitochondrion genome	Eukaryota	Fungi	Ascomycota	Saccharomycetes	Saccharomycetales	Saccharomycetaceae	Saccharomyces
Saccharomyces cerevisiae	YJM1133	SAMN01923147	PRJNA189881	84963	16.2412	13	2015-03-13T00:00:00Z	CP006510.1	1294333	Saccharomyces cerevisiae YJM1133 mitochondrion, complete genome	Eukaryota	Fungi	Ascomycota	Saccharomycetes	Saccharomycetales	Saccharomycetaceae	Saccharomyces
Saccharomyces cerevisiae	YJM1356	SAMN01923168	PRJNA189902	84849	16.0238	12	2015-03-13T00:00:00Z	CP006531.1	1294354	Saccharomyces cerevisiae YJM1356 mitochondrion, complete genome	Eukaryota	Fungi	Ascomycota	Saccharomycetes	Saccharomycetales	Saccharomycetaceae	Saccharomyces
Saccharomyces cerevisiae	X55	SAMN10330870	PRJNA498704	84776	17.2667	0	2018-11-10T00:00:00Z	CP033503.1	4932	Saccharomyces cerevisiae strain X55 mitochondrion	Eukaryota	Fungi	Ascomycota	Saccharomycetes	Saccharomycetales	Saccharomycetaceae	Saccharomyces
Saccharomyces cerevisiae	YJM193	SAMN01923114	PRJNA189848	84644	17.218	10	2015-03-13T00:00:00Z	CP006475.1	1294304	Saccharomyces cerevisiae YJM193 mitochondrion, complete genome	Eukaryota	Fungi	Ascomycota	Saccharomycetes	Saccharomycetales	Saccharomycetaceae	Saccharomyces
Saccharomyces cerevisiae	SK1	SAMEA2757765	PRJEB7245	84638	17.6611	0	2017-03-21T00:00:00Z	CP020190.1	4932	Saccharomyces cerevisiae strain SK1 mitochondrion, complete genome	Eukaryota	Fungi	Ascomycota	Saccharomycetes	Saccharomycetales	Saccharomycetaceae	Saccharomyces
Epichloe typhina	E8		PRJNA356578	84630	26.9609	56	2016-12-07T00:00:00Z	NC_032063.1	5113	Epichloe typhina strain E8 mitochondrion, complete genome	Eukaryota	Fungi	Ascomycota	Sordariomycetes	Hypocreales	Clavicipitaceae	Epichloe
Saccharomyces cerevisiae	YJM1419	SAMN01923183	PRJNA189917	84604	16.2262	10	2015-03-13T00:00:00Z	CP006546.1	1294369	Saccharomyces cerevisiae YJM1419 mitochondrion, complete genome	Eukaryota	Fungi	Ascomycota	Saccharomycetes	Saccharomycetales	Saccharomycetaceae	Saccharomyces
Saccharomyces cerevisiae	YJM271	SAMN01923119	PRJNA189853	84530	17.1489	10	2015-03-13T00:00:00Z	CP006480.1	1294309	Saccharomyces cerevisiae YJM271 mitochondrion, complete genome	Eukaryota	Fungi	Ascomycota	Saccharomycetes	Saccharomycetales	Saccharomycetaceae	Saccharomyces
Saccharomyces cerevisiae	YJM1615	SAMN01923202	PRJNA189936	84325	16.153	10	2015-03-13T00:00:00Z	CP006565.1	1294388	Saccharomyces cerevisiae YJM1615 mitochondrion, complete genome	Eukaryota	Fungi	Ascomycota	Saccharomycetes	Saccharomycetales	Saccharomycetaceae	Saccharomyces
Bryoria tenuis			PRJNA387805	84295	30.2201	12	2017-05-24T00:00:00Z	NC_034786.1	1089818	Bryoria tenuis voucher 46176 mitochondrion, complete genome	Eukaryota	Fungi	Ascomycota	Lecanoromycetes	Lecanorales	Parmeliaceae	Bryoria
Saccharomyces cerevisiae	YJM1208	SAMN01923151	PRJNA189885	84252	16.1242	13	2015-03-13T00:00:00Z	CP006514.1	1294337	Saccharomyces cerevisiae YJM1208 mitochondrion, complete genome	Eukaryota	Fungi	Ascomycota	Saccharomycetes	Saccharomycetales	Saccharomycetaceae	Saccharomyces
Saccharomyces cerevisiae	YJM451	SAMN01923124	PRJNA189858	84234	16.1502	10	2015-03-13T00:00:00Z	CP006485.1	502869	Saccharomyces cerevisiae YJM451 mitochondrion, complete genome	Eukaryota	Fungi	Ascomycota	Saccharomycetes	Saccharomycetales	Saccharomycetaceae	Saccharomyces
Saccharomyces cerevisiae	YJM555		PRJNA189864	84193	15.531	10	2015-03-13T00:00:00Z	CP006491.1	1294316	Saccharomyces cerevisiae YJM555 mitochondrion, complete genome	Eukaryota	Fungi	Ascomycota	Saccharomycetes	Saccharomycetales	Saccharomycetaceae	Saccharomyces
Saccharomyces cerevisiae	YJM1341	SAMN01923165	PRJNA189899	84119	16.6134	10	2015-03-13T00:00:00Z	CP006528.1	1294351	Saccharomyces cerevisiae YJM1341 mitochondrion, complete genome	Eukaryota	Fungi	Ascomycota	Saccharomycetes	Saccharomycetales	Saccharomycetaceae	Saccharomyces
Saccharomyces cerevisiae	YJM689	SAMN01923135	PRJNA189869	84098	16.0456	9	2015-03-13T00:00:00Z	CP006496.1	1294321	Saccharomyces cerevisiae YJM689 mitochondrion, complete genome	Eukaryota	Fungi	Ascomycota	Saccharomycetes	Saccharomycetales	Saccharomycetaceae	Saccharomyces
Heterodermia casarettiana			PRJNA541737	84088	28.8293	16	2019-05-12T00:00:00Z	NC_042185.1	365009	Heterodermia casarettiana voucher NYBG:Lendemer 46038 mitochondrion, complete genome	Eukaryota	Fungi	Ascomycota	Lecanoromycetes	Caliciales	Physciaceae	Heterodermia
Saccharomyces cerevisiae	YJM1415	SAMN01923180	PRJNA189914	83950	16.1406	9	2015-03-13T00:00:00Z	CP006543.1	1294366	Saccharomyces cerevisiae YJM1415 mitochondrion, complete genome	Eukaryota	Fungi	Ascomycota	Saccharomycetes	Saccharomycetales	Saccharomycetaceae	Saccharomyces
Saccharomyces cerevisiae	YJM1381	SAMN01923169	PRJNA189903	83874	16.9302	13	2015-03-13T00:00:00Z	CP006532.1	1294355	Saccharomyces cerevisiae YJM1381 mitochondrion, complete genome	Eukaryota	Fungi	Ascomycota	Saccharomycetes	Saccharomycetales	Saccharomycetaceae	Saccharomyces
Saccharomyces cerevisiae	YJM1252	SAMN01923156	PRJNA189890	83856	16.0477	12	2015-03-13T00:00:00Z	CP006519.1	1294342	Saccharomyces cerevisiae YJM1252 mitochondrion, complete genome	Eukaryota	Fungi	Ascomycota	Saccharomycetes	Saccharomycetales	Saccharomycetaceae	Saccharomyces
Saccharomyces cerevisiae	YJM1478	SAMN01923194	PRJNA189928	83765	16.2789	9	2015-03-13T00:00:00Z	CP006557.1	1294380	Saccharomyces cerevisiae YJM1478 mitochondrion, complete genome	Eukaryota	Fungi	Ascomycota	Saccharomycetes	Saccharomycetales	Saccharomycetaceae	Saccharomyces
Saccharomyces cerevisiae	YJM1444		PRJNA189922	83736	15.7388	10	2015-03-13T00:00:00Z	CP006551.1	1294374	Saccharomyces cerevisiae YJM1444 mitochondrion, complete genome	Eukaryota	Fungi	Ascomycota	Saccharomycetes	Saccharomycetales	Saccharomycetaceae	Saccharomyces
Saccharomyces cerevisiae	NCIM3186	SAMN03733457	PRJNA284829	83697	42.7244	0	2015-06-17T00:00:00Z	CP011826.1	4932	Saccharomyces cerevisiae strain NCIM3186 mitochondrion sequence	Eukaryota	Fungi	Ascomycota	Saccharomycetes	Saccharomycetales	Saccharomycetaceae	Saccharomyces
Saccharomyces cerevisiae	YJM470	SAMN01923127	PRJNA189861	83571	16.0762	9	2015-03-13T00:00:00Z	CP006488.1	1294313	Saccharomyces cerevisiae YJM470 mitochondrion, complete genome	Eukaryota	Fungi	Ascomycota	Saccharomycetes	Saccharomycetales	Saccharomycetaceae	Saccharomyces
Saccharomyces cerevisiae	YJM1244	SAMN01923153	PRJNA189887	83285	16.135	11	2015-03-13T00:00:00Z	CP006516.1	1294339	Saccharomyces cerevisiae YJM1244 mitochondrion, complete genome	Eukaryota	Fungi	Ascomycota	Saccharomycetes	Saccharomycetales	Saccharomycetaceae	Saccharomyces
Saccharomyces cerevisiae	YJM1336	SAMN01923163	PRJNA189897	82967	16.11	12	2015-03-13T00:00:00Z	CP006526.1	1294349	Saccharomyces cerevisiae YJM1336 mitochondrion, complete genome	Eukaryota	Fungi	Ascomycota	Saccharomycetes	Saccharomycetales	Saccharomycetaceae	Saccharomyces
Saccharomyces cerevisiae	GLBRCY22-3	SAMN03451116	PRJNA279877	82897	16.155	16	2016-05-11T00:00:00Z	CM004311.1	4932	Saccharomyces cerevisiae strain GLBRCY22-3 mitochondrion, complete sequence, whole genome shotgun sequence	Eukaryota	Fungi	Ascomycota	Saccharomycetes	Saccharomycetales	Saccharomycetaceae	Saccharomyces
Saccharomyces cerevisiae	Y12	SAMEA2757763	PRJEB7245	82868	16.5685	0	2017-03-21T00:00:00Z	CP020207.1	4932	Saccharomyces cerevisiae strain Y12 mitochondrion, complete genome	Eukaryota	Fungi	Ascomycota	Saccharomycetes	Saccharomycetales	Saccharomycetaceae	Saccharomyces
Saccharomyces cerevisiae	YJM1460	SAMN01923191	PRJNA189925	82773	16.573	9	2015-03-13T00:00:00Z	CP006554.1	1294377	Saccharomyces cerevisiae YJM1460 mitochondrion, complete genome	Eukaryota	Fungi	Ascomycota	Saccharomycetes	Saccharomycetales	Saccharomycetaceae	Saccharomyces
Podospora comata	T	SAMEA2053276	PRJEB24890	82766	29.854	42	2018-10-22T00:00:00Z	LR026971.1	48703	Podospora comata strain T genome assembly, organelle: mitochondrion	Eukaryota	Fungi	Ascomycota	Sordariomycetes	Sordariales	Chaetomiaceae	Podospora
Podospora comata	T	SAMEA2053276	PRJNA514762	82766	29.854	42	2018-10-22T00:00:00Z	NC_040227.1	48703	Podospora comata strain T genome assembly, organelle: mitochondrion	Eukaryota	Fungi	Ascomycota	Sordariomycetes	Sordariales	Chaetomiaceae	Podospora
Saccharomyces cerevisiae	YJM453	SAMN01923125	PRJNA189859	82494	16.2351	10	2015-03-13T00:00:00Z	CP006486.1	1294311	Saccharomyces cerevisiae YJM453 mitochondrion, complete genome	Eukaryota	Fungi	Ascomycota	Saccharomycetes	Saccharomycetales	Saccharomycetaceae	Saccharomyces
Ricasolia amplissima			PRJNA407154	82333	29.8252	16	2017-09-13T00:00:00Z	NC_035826.1	209564	Ricasolia amplissima voucher CONN:Goffinet 44719 mitochondrion, complete genome	Eukaryota	Fungi	Ascomycota	Lecanoromycetes	Peltigerales	Lobariaceae	Ricasolia
Saccharomyces cerevisiae	YJM270	SAMN01923118	PRJNA189852	82331	15.7061	8	2015-03-13T00:00:00Z	CP006479.1	1294308	Saccharomyces cerevisiae YJM270 mitochondrion, complete genome	Eukaryota	Fungi	Ascomycota	Saccharomycetes	Saccharomycetales	Saccharomycetaceae	Saccharomyces
Saccharomyces cerevisiae	YJM1417	SAMN01923181	PRJNA189915	82284	16.0578	8	2015-03-13T00:00:00Z	CP006544.1	1294367	Saccharomyces cerevisiae YJM1417 mitochondrion, complete genome	Eukaryota	Fungi	Ascomycota	Saccharomycetes	Saccharomycetales	Saccharomycetaceae	Saccharomyces
Saccharomyces cerevisiae	Soil7-1	SAMN02777157	PRJNA247448	82072	39.0572	0	2016-06-20T00:00:00Z	CP008031.1	4932	Saccharomyces cerevisiae strain Soil7-1 mitochondrion sequence	Eukaryota	Fungi	Ascomycota	Saccharomycetes	Saccharomycetales	Saccharomycetaceae	Saccharomyces
Saccharomyces cerevisiae	YJM1078	SAMN01823494	PRJNA183131	82025	16.2597	14	2015-02-25T00:00:00Z	CP004115.1	1296266	Saccharomyces cerevisiae YJM1078 mitochondrion, complete genome	Eukaryota	Fungi	Ascomycota	Saccharomycetes	Saccharomycetales	Saccharomycetaceae	Saccharomyces
Saccharomyces cerevisiae	YJM1433	SAMN01923184	PRJNA189918	81976	15.9486	8	2015-03-13T00:00:00Z	CP006547.1	1294370	Saccharomyces cerevisiae YJM1433 mitochondrion, complete genome	Eukaryota	Fungi	Ascomycota	Saccharomycetes	Saccharomycetales	Saccharomycetaceae	Saccharomyces
Saccharomyces cerevisiae	YJM1526	SAMN01923196	PRJNA189930	81825	16.242	8	2015-03-13T00:00:00Z	CP006559.1	1294382	Saccharomyces cerevisiae YJM1526 mitochondrion, complete genome	Eukaryota	Fungi	Ascomycota	Saccharomycetes	Saccharomycetales	Saccharomycetaceae	Saccharomyces
Saccharomyces cerevisiae	DBVPG6765	SAMEA2757761	PRJEB7245	81722	16.1315	0	2017-03-21T00:00:00Z	CP020173.1	4932	Saccharomyces cerevisiae strain DBVPG6765 mitochondrion, complete genome	Eukaryota	Fungi	Ascomycota	Saccharomycetes	Saccharomycetales	Saccharomycetaceae	Saccharomyces
Saccharomyces cerevisiae	YJM1129	SAMN01919312	PRJNA189300	81706	16.2179	10	2015-03-13T00:00:00Z	CP006509.1	1293430	Saccharomyces cerevisiae YJM1129 mitochondrion, complete genome	Eukaryota	Fungi	Ascomycota	Saccharomycetes	Saccharomycetales	Saccharomycetaceae	Saccharomyces
Saccharomyces cerevisiae	YJM1332	SAMN01923162	PRJNA189896	81501	16.2869	11	2015-03-13T00:00:00Z	CP006525.1	1294348	Saccharomyces cerevisiae YJM1332 mitochondrion, complete genome	Eukaryota	Fungi	Ascomycota	Saccharomycetes	Saccharomycetales	Saccharomycetaceae	Saccharomyces
Saccharomyces cerevisiae	YJM1401		PRJNA189912	81306	16.203	9	2015-03-13T00:00:00Z	CP006541.1	1294364	Saccharomyces cerevisiae YJM1401 mitochondrion, complete genome	Eukaryota	Fungi	Ascomycota	Saccharomycetes	Saccharomycetales	Saccharomycetaceae	Saccharomyces
Saccharomyces cerevisiae	DBVPG6044	SAMEA2757762	PRJEB7245	81093	17.6057	0	2017-03-21T00:00:00Z	CP020156.1	4932	Saccharomyces cerevisiae strain DBVPG6044 mitochondrion, complete genome	Eukaryota	Fungi	Ascomycota	Saccharomycetes	Saccharomycetales	Saccharomycetaceae	Saccharomyces
Saccharomyces cerevisiae	YJM1304	SAMN01923158	PRJNA189892	81083	16.303	13	2015-03-13T00:00:00Z	CP006521.1	1294344	Saccharomyces cerevisiae YJM1304 mitochondrion, complete genome	Eukaryota	Fungi	Ascomycota	Saccharomycetes	Saccharomycetales	Saccharomycetaceae	Saccharomyces
Saccharomyces cerevisiae	YJM681	SAMN01923132	PRJNA189866	81045	15.8418	9	2015-03-13T00:00:00Z	CP006493.1	1294318	Saccharomyces cerevisiae YJM681 mitochondrion, complete genome	Eukaryota	Fungi	Ascomycota	Saccharomycetes	Saccharomycetales	Saccharomycetaceae	Saccharomyces
Saccharomyces cerevisiae	YJM1248	SAMN01923154	PRJNA189888	81013	17.6206	9	2015-03-13T00:00:00Z	CP006517.1	1294340	Saccharomyces cerevisiae YJM1248 mitochondrion, complete genome	Eukaryota	Fungi	Ascomycota	Saccharomycetes	Saccharomycetales	Saccharomycetaceae	Saccharomyces
Saccharomyces cerevisiae	YJM1338	SAMN01923164	PRJNA189898	80970	15.854	10	2015-03-13T00:00:00Z	CP006527.1	1294350	Saccharomyces cerevisiae YJM1338 mitochondrion, complete genome	Eukaryota	Fungi	Ascomycota	Saccharomycetes	Saccharomycetales	Saccharomycetaceae	Saccharomyces
Saccharomyces cerevisiae	YJM1439	SAMN01923186	PRJNA189920	80882	17.5614	9	2015-03-13T00:00:00Z	CP006549.1	1294372	Saccharomyces cerevisiae YJM1439 mitochondrion, complete genome	Eukaryota	Fungi	Ascomycota	Saccharomycetes	Saccharomycetales	Saccharomycetaceae	Saccharomyces
Saccharomyces cerevisiae	YJM189	SAMN01923113	PRJNA189847	80811	15.9434	8	2015-03-13T00:00:00Z	CP006474.1	1294303	Saccharomyces cerevisiae YJM189 mitochondrion, complete genome	Eukaryota	Fungi	Ascomycota	Saccharomycetes	Saccharomycetales	Saccharomycetaceae	Saccharomyces
Saccharomyces cerevisiae	YJM1389	SAMN01923175	PRJNA189909	80794	16.8614	9	2015-03-13T00:00:00Z	CP006538.1	1294361	Saccharomyces cerevisiae YJM1389 mitochondrion, complete genome	Eukaryota	Fungi	Ascomycota	Saccharomycetes	Saccharomycetales	Saccharomycetaceae	Saccharomyces
Saccharomyces cerevisiae	YJM627	SAMN01923131	PRJNA189865	80791	16.9177	9	2015-03-13T00:00:00Z	CP006492.1	1294317	Saccharomyces cerevisiae YJM627 mitochondrion, complete genome	Eukaryota	Fungi	Ascomycota	Saccharomycetes	Saccharomycetales	Saccharomycetaceae	Saccharomyces
Saccharomyces cerevisiae	YJM1592	SAMN01923201	PRJNA189935	80788	16.8627	9	2015-03-13T00:00:00Z	CP006564.1	1294387	Saccharomyces cerevisiae YJM1592 mitochondrion, complete genome	Eukaryota	Fungi	Ascomycota	Saccharomycetes	Saccharomycetales	Saccharomycetaceae	Saccharomyces
Saccharomyces cerevisiae	YJM244	SAMN01923116	PRJNA189850	80737	15.7313	8	2015-03-13T00:00:00Z	CP006477.1	1294306	Saccharomyces cerevisiae YJM244 mitochondrion, complete genome	Eukaryota	Fungi	Ascomycota	Saccharomycetes	Saccharomycetales	Saccharomycetaceae	Saccharomyces
Saccharomyces cerevisiae	YJM1387	SAMN01923173	PRJNA189907	80666	15.796	9	2015-03-13T00:00:00Z	CP006536.1	1294359	Saccharomyces cerevisiae YJM1387 mitochondrion, complete genome	Eukaryota	Fungi	Ascomycota	Saccharomycetes	Saccharomycetales	Saccharomycetaceae	Saccharomyces
Schizosaccharomyces japonicus			PRJNA12058	80059	19.7579	10	2002-10-06T00:00:00Z	NC_004332.1	4897	Schizosaccharomyces japonicus mitochondrion, complete genome	Eukaryota	Fungi	Ascomycota	Schizosaccharomycetes	Schizosaccharomycetales	Schizosaccharomycetaceae	Schizosaccharomyces
Saccharomyces cerevisiae	YJM1574	SAMN01923200	PRJNA189934	79923	16.4308	9	2015-03-13T00:00:00Z	CP006563.1	1294386	Saccharomyces cerevisiae YJM1574 mitochondrion, complete genome	Eukaryota	Fungi	Ascomycota	Saccharomycetes	Saccharomycetales	Saccharomycetaceae	Saccharomyces
Pertusaria propinqua			PRJNA489908	79765	25.7168	19	2018-09-19T00:00:00Z	NC_039355.1	2283411	Pertusaria propinqua mitochondrion, complete genome	Eukaryota	Fungi	Ascomycota	Lecanoromycetes	Pertusariales	Pertusariaceae	Pertusaria
Saccharomyces cerevisiae	YJM1307		PRJNA189893	79733	16.5201	13	2015-03-13T00:00:00Z	CP006522.1	1294345	Saccharomyces cerevisiae YJM1307 mitochondrion, complete genome	Eukaryota	Fungi	Ascomycota	Saccharomycetes	Saccharomycetales	Saccharomycetaceae	Saccharomyces
Saccharomyces cerevisiae	YJM1463	SAMN01923192	PRJNA189926	79676	16.5545	9	2015-03-13T00:00:00Z	CP006555.1	1294378	Saccharomyces cerevisiae YJM1463 mitochondrion, complete genome	Eukaryota	Fungi	Ascomycota	Saccharomycetes	Saccharomycetales	Saccharomycetaceae	Saccharomyces
Saccharomyces cerevisiae	YJM456	SAMN01923126	PRJNA189860	79631	15.6346	10	2015-03-13T00:00:00Z	CP006487.1	1294312	Saccharomyces cerevisiae YJM456 mitochondrion, complete genome	Eukaryota	Fungi	Ascomycota	Saccharomycetes	Saccharomycetales	Saccharomycetaceae	Saccharomyces
Parmotrema ultralucens			PRJNA508151	79456	30.5087	14	2018-12-03T00:00:00Z	NC_040007.1	2486653	Parmotrema ultralucens voucher 6176 mitochondrion, complete genome	Eukaryota	Fungi	Ascomycota	Lecanoromycetes	Lecanorales	Parmeliaceae	Parmotrema
Saccharomyces cerevisiae	YJM1355		PRJNA189901	79418	16.3766	13	2015-03-13T00:00:00Z	CP006530.1	1294353	Saccharomyces cerevisiae YJM1355 mitochondrion, complete genome	Eukaryota	Fungi	Ascomycota	Saccharomycetes	Saccharomycetales	Saccharomycetaceae	Saccharomyces
Saccharomyces cerevisiae	YJM1477	SAMN01923193	PRJNA189927	79244	15.5204	9	2015-03-13T00:00:00Z	CP006556.1	1294379	Saccharomyces cerevisiae YJM1477 mitochondrion, complete genome	Eukaryota	Fungi	Ascomycota	Saccharomycetes	Saccharomycetales	Saccharomycetaceae	Saccharomyces
Saccharomyces cerevisiae	YJM969	SAMN01923137	PRJNA189871	79066	16.1232	8	2015-03-13T00:00:00Z	CP006498.1	1294323	Saccharomyces cerevisiae YJM969 mitochondrion, complete genome	Eukaryota	Fungi	Ascomycota	Saccharomycetes	Saccharomycetales	Saccharomycetaceae	Saccharomyces
Saccharomyces cerevisiae	YJM987	SAMN01923143	PRJNA189877	78974	16.1344	8	2015-03-13T00:00:00Z	CP006504.1	1294329	Saccharomyces cerevisiae YJM987 mitochondrion, complete genome	Eukaryota	Fungi	Ascomycota	Saccharomycetes	Saccharomycetales	Saccharomycetaceae	Saccharomyces
Saccharomyces cerevisiae	YJM195	SAMN01923115	PRJNA189849	78961	17.9937	9	2015-03-13T00:00:00Z	CP006476.1	1294305	Saccharomyces cerevisiae YJM195 mitochondrion, complete genome	Eukaryota	Fungi	Ascomycota	Saccharomycetes	Saccharomycetales	Saccharomycetaceae	Saccharomyces
Saccharomyces cerevisiae	YJM975	SAMN01923139	PRJNA189873	78950	16.133	8	2015-03-13T00:00:00Z	CP006500.1	1294325	Saccharomyces cerevisiae YJM975 mitochondrion, complete genome	Eukaryota	Fungi	Ascomycota	Saccharomycetes	Saccharomycetales	Saccharomycetaceae	Saccharomyces
Saccharomyces cerevisiae			PRJNA287407	78917	16.1347	8	2015-06-18T00:00:00Z	NC_027264.1	4932	Saccharomyces cerevisiae isolate NCYC3594 mitochondrion, complete genome	Eukaryota	Fungi	Ascomycota	Saccharomycetes	Saccharomycetales	Saccharomycetaceae	Saccharomyces
Saccharomyces cerevisiae	YJM978	SAMN01923140	PRJNA189874	78916	16.1361	8	2015-03-13T00:00:00Z	CP006501.1	1294326	Saccharomyces cerevisiae YJM978 mitochondrion, complete genome	Eukaryota	Fungi	Ascomycota	Saccharomycetes	Saccharomycetales	Saccharomycetaceae	Saccharomyces
Saccharomyces cerevisiae	YJM981	SAMN01923141	PRJNA189875	78916	16.1361	8	2015-03-13T00:00:00Z	CP006502.1	1294327	Saccharomyces cerevisiae YJM981 mitochondrion, complete genome	Eukaryota	Fungi	Ascomycota	Saccharomycetes	Saccharomycetales	Saccharomycetaceae	Saccharomyces
Saccharomyces cerevisiae	YJM990	SAMN01923144	PRJNA189878	78916	16.1361	8	2015-03-13T00:00:00Z	CP006505.1	1294330	Saccharomyces cerevisiae YJM990 mitochondrion, complete genome	Eukaryota	Fungi	Ascomycota	Saccharomycetes	Saccharomycetales	Saccharomycetaceae	Saccharomyces
Saccharomyces cerevisiae	YJM972	SAMN01923138	PRJNA189872	78907	16.1342	8	2015-03-13T00:00:00Z	CP006499.1	1294324	Saccharomyces cerevisiae YJM972 mitochondrion, complete genome	Eukaryota	Fungi	Ascomycota	Saccharomycetes	Saccharomycetales	Saccharomycetaceae	Saccharomyces
Saccharomyces cerevisiae	YJM984	SAMN01923142	PRJNA189876	78907	16.1342	8	2015-03-13T00:00:00Z	CP006503.1	1294328	Saccharomyces cerevisiae YJM984 mitochondrion, complete genome	Eukaryota	Fungi	Ascomycota	Saccharomycetes	Saccharomycetales	Saccharomycetaceae	Saccharomyces
Saccharomyces cerevisiae	YJM993	SAMN01923145	PRJNA189879	78907	16.1342	8	2014-05-01T00:00:00Z	CP006506.1	1294331	Saccharomyces cerevisiae YJM993 mitochondrion, complete genome	Eukaryota	Fungi	Ascomycota	Saccharomycetes	Saccharomycetales	Saccharomycetaceae	Saccharomyces
Saccharomyces cerevisiae	YJM996	SAMN01923146	PRJNA189880	78907	16.1342	8	2015-03-13T00:00:00Z	CP006507.1	1294332	Saccharomyces cerevisiae YJM996 mitochondrion, complete genome	Eukaryota	Fungi	Ascomycota	Saccharomycetes	Saccharomycetales	Saccharomycetaceae	Saccharomyces
Fusarium venenatum	A3/5	SAMEA2827224	PRJNA479922	78612	31.7127	0	2018-03-01T00:00:00Z	NW_020311997.1	56646	Fusarium venenatum strain A3/5 genome assembly, organelle: mitochondrion	Eukaryota	Fungi	Ascomycota	Sordariomycetes	Hypocreales	Nectriaceae	Fusarium
Saccharomyces cerevisiae	YJM1527		PRJNA189931	78592	14.9735	8	2015-03-13T00:00:00Z	CP006560.1	1294383	Saccharomyces cerevisiae YJM1527 mitochondrion, complete genome	Eukaryota	Fungi	Ascomycota	Saccharomycetes	Saccharomycetales	Saccharomycetaceae	Saccharomyces
Saccharomyces cerevisiae	YJM1573	SAMN01923199	PRJNA189933	78385	14.4058	8	2015-03-13T00:00:00Z	CP006562.1	1294385	Saccharomyces cerevisiae YJM1573 mitochondrion, complete genome	Eukaryota	Fungi	Ascomycota	Saccharomycetes	Saccharomycetales	Saccharomycetaceae	Saccharomyces
Saccharomyces cerevisiae	YJM1402	SAMN01923179	PRJNA189913	78309	14.4134	8	2015-03-13T00:00:00Z	CP006542.1	1294365	Saccharomyces cerevisiae YJM1402 mitochondrion, complete genome	Eukaryota	Fungi	Ascomycota	Saccharomycetes	Saccharomycetales	Saccharomycetaceae	Saccharomyces
Saccharomyces cerevisiae	YJM1549	SAMN01923198	PRJNA189932	78275	16.0996	8	2015-03-13T00:00:00Z	CP006561.1	1294384	Saccharomyces cerevisiae YJM1549 mitochondrion, complete genome	Eukaryota	Fungi	Ascomycota	Saccharomycetes	Saccharomycetales	Saccharomycetaceae	Saccharomyces
Saccharomyces cerevisiae	YJM1443		PRJNA189921	77956	15.1201	9	2015-03-13T00:00:00Z	CP006550.1	1294373	Saccharomyces cerevisiae YJM1443 mitochondrion, complete genome	Eukaryota	Fungi	Ascomycota	Saccharomycetes	Saccharomycetales	Saccharomycetaceae	Saccharomyces
Aspergillus cristatus	YKY807	SAMN05257104	PRJNA326057	77649	28.2167	0	2016-07-27T00:00:00Z	CM004508.1	573508	Aspergillus cristatus strain YKY807 mitochondrion, complete sequence, whole genome shotgun sequence	Eukaryota	Fungi	Ascomycota	Eurotiomycetes	Eurotiales	Aspergillaceae	Aspergillus
Saccharomyces cerevisiae	YJM1388	SAMN01923174	PRJNA189908	77572	16.4595	9	2015-03-13T00:00:00Z	CP006537.1	1294360	Saccharomyces cerevisiae YJM1388 mitochondrion, complete genome	Eukaryota	Fungi	Ascomycota	Saccharomycetes	Saccharomycetales	Saccharomycetaceae	Saccharomyces
Saccharomyces cerevisiae	YJM1434	SAMN01923185	PRJNA189919	77515	14.7262	8	2015-03-13T00:00:00Z	CP006548.1	1294371	Saccharomyces cerevisiae YJM1434 mitochondrion, complete genome	Eukaryota	Fungi	Ascomycota	Saccharomycetes	Saccharomycetales	Saccharomycetaceae	Saccharomyces
Saccharomyces cerevisiae	YPS128	SAMEA2757770	PRJEB7245	77479	14.7808	0	2017-03-21T00:00:00Z	CP020224.1	4932	Saccharomyces cerevisiae strain YPS128 mitochondrion, complete genome	Eukaryota	Fungi	Ascomycota	Saccharomycetes	Saccharomycetales	Saccharomycetaceae	Saccharomyces
Saccharomyces cerevisiae	YJM1273	SAMN01923157	PRJNA189891	77475	14.7325	12	2015-03-13T00:00:00Z	CP006520.1	1294343	Saccharomyces cerevisiae YJM1273 mitochondrion, complete genome	Eukaryota	Fungi	Ascomycota	Saccharomycetes	Saccharomycetales	Saccharomycetaceae	Saccharomyces
Saccharomyces paradoxus	UFRJ50816	SAMEA4461731	PRJEB7245	77386	15.296	0	2017-03-21T00:00:00Z	CP020309.1	27291	Saccharomyces paradoxus strain UFRJ50816 mitochondrion, complete genome	Eukaryota	Fungi	Ascomycota	Saccharomycetes	Saccharomycetales	Saccharomycetaceae	Saccharomyces
Saccharomyces cariocanus	CBS 7994		PRJNA350065	77380	15.2934	14	2016-10-21T00:00:00Z	NC_031514.1	114526	Saccharomyces cariocanus strain CBS 7994 mitochondrion, complete genome	Eukaryota	Fungi	Ascomycota	Saccharomycetes	Saccharomycetales	Saccharomycetaceae	Saccharomyces
Candida chauliodis	NRRL Y-27909		PRJNA217261	77153	27.8382	19	2013-08-27T00:00:00Z	NC_022176.1	391825	Candida chauliodes strain NRRL Y-27909 mitochondrion, complete genome	Eukaryota	Fungi	Ascomycota	Saccharomycetes	Saccharomycetales	Debaryomycetaceae	Candida
Saccharomyces cerevisiae	YJM1418	SAMN01923182	PRJNA189916	76794	14.8436	8	2015-03-13T00:00:00Z	CP006545.1	1294368	Saccharomyces cerevisiae YJM1418 mitochondrion, complete genome	Eukaryota	Fungi	Ascomycota	Saccharomycetes	Saccharomycetales	Saccharomycetaceae	Saccharomyces
Saccharomyces cerevisiae	YJM1450	SAMN01923190	PRJNA189924	76603	15.0634	8	2015-03-13T00:00:00Z	CP006553.1	1294376	Saccharomyces cerevisiae YJM1450 mitochondrion, complete genome	Eukaryota	Fungi	Ascomycota	Saccharomycetes	Saccharomycetales	Saccharomycetaceae	Saccharomyces
Brettanomyces bruxellensis	CBS 2499		PRJNA40151	76453	15.2015	18	2009-08-24T00:00:00Z	NC_013147.1	5007	Dekkera bruxellensis mitochondrion, complete genome	Eukaryota	Fungi	Ascomycota	Saccharomycetes	Saccharomycetales	Pichiaceae	Brettanomyces
Pseudevernia consocians			PRJNA487367	76322	30.8993	14	2018-08-24T00:00:00Z	NC_039163.1	136281	Pseudevernia consocians voucher 48566 mitochondrion, complete genome	Eukaryota	Fungi	Ascomycota	Lecanoromycetes	Lecanorales	Parmeliaceae	Pseudevernia
Alectoria fallacina			PRJNA439118	75417	31.8164	13	2018-03-23T00:00:00Z	NC_037233.1	1903189	Alectoria fallacina voucher NYBG:Lendemer 46255 mitochondrion, complete genome	Eukaryota	Fungi	Ascomycota	Lecanoromycetes	Lecanorales	Parmeliaceae	Alectoria
Heterodermia speciosa			PRJNA509860	75318	29.1139	29	2018-12-14T00:00:00Z	NC_040159.1	116794	Heterodermia speciosa voucher NYBG:49524 mitochondrion, complete genome	Eukaryota	Fungi	Ascomycota	Lecanoromycetes	Caliciales	Physciaceae	Heterodermia
Saccharomyces cerevisiae	YJM1447	SAMN01923189	PRJNA189923	74237	14.0496	8	2015-03-13T00:00:00Z	CP006552.1	1294375	Saccharomyces cerevisiae YJM1447 mitochondrion, complete genome	Eukaryota	Fungi	Ascomycota	Saccharomycetes	Saccharomycetales	Saccharomycetaceae	Saccharomyces
Saccharomyces cerevisiae	UWOPS03-461.4	SAMEA2757764	PRJEB7245	74179	14.0174	0	2017-03-21T00:00:00Z	CP020241.1	4932	Saccharomyces cerevisiae strain UWOPS03-461.4 mitochondrion, complete genome	Eukaryota	Fungi	Ascomycota	Saccharomycetes	Saccharomycetales	Saccharomycetaceae	Saccharomyces
Pseudocercospora fijiensis			PRJNA557923	74089	26.043	28	2019-08-01T00:00:00Z	NC_044132.1	1873960	Pseudocercospora fijiensis isolate 081012 mitochondrion, complete genome	Eukaryota	Fungi	Ascomycota	Dothideomycetes	Capnodiales	Mycosphaerellaceae	Pseudocercospora
Coccocarpia palmicola			PRJNA383177	73992	25.2987	16	2017-04-17T00:00:00Z	NC_034332.1	301477	Coccocarpia palmicola voucher NY:45953 mitochondrion, complete genome	Eukaryota	Fungi	Ascomycota	Lecanoromycetes	Peltigerales	Coccocarpiaceae	Coccocarpia
Saccharomyces mikatae			PRJNA344254	73485	15.9869	7	2016-09-23T00:00:00Z	NC_031185.1	114525	Saccharomyces mikatae mitochondrion, complete genome	Eukaryota	Fungi	Ascomycota	Saccharomycetes	Saccharomycetales	Saccharomycetaceae	Saccharomyces
Saccharomyces cerevisiae	YJM1399	SAMN01923176	PRJNA189910	73450	15.0157	9	2015-03-13T00:00:00Z	CP006539.1	1294362	Saccharomyces cerevisiae YJM1399 mitochondrion, complete genome	Eukaryota	Fungi	Ascomycota	Saccharomycetes	Saccharomycetales	Saccharomycetaceae	Saccharomyces
Saccharomyces paradoxus	UWOPS91-917.1	SAMEA4461733	PRJEB7245	73171	14.3595	0	2017-03-21T00:00:00Z	CP020326.1	27291	Saccharomyces paradoxus strain UWOPS91-917.1 mitochondrion, complete genome	Eukaryota	Fungi	Ascomycota	Saccharomycetes	Saccharomycetales	Saccharomycetaceae	Saccharomyces
Saccharomyces arboricola	H-6	SAMN02981438	PRJNA88533	72147	14.8586	0	2012-09-11T00:00:00Z	CM001579.1	1160507	Saccharomyces arboricola H-6 mitochondrion, whole genome shotgun sequence	Eukaryota	Fungi	Ascomycota	Saccharomycetes	Saccharomycetales	Saccharomycetaceae	Saccharomyces
Saccharomyces kudriavzevii			PRJNA344227	72095	16.0899	7	2016-09-23T00:00:00Z	NC_031184.1	114524	Saccharomyces kudriavzevii mitochondrion, complete genome	Eukaryota	Fungi	Ascomycota	Saccharomycetes	Saccharomycetales	Saccharomycetaceae	Saccharomyces
Hypomyces aurantius			PRJNA322474	71638	28.3146	44	2016-05-23T00:00:00Z	NC_030206.1	29852	Hypomyces aurantius mitochondrion, complete genome	Eukaryota	Fungi	Ascomycota	Sordariomycetes	Hypocreales	Hypocreaceae	Hypomyces
Saccharomyces paradoxus	CBS432	SAMEA2757769	PRJEB7245	71482	14.0483	0	2017-03-21T00:00:00Z	CP020258.1	27291	Saccharomyces paradoxus strain CBS432 mitochondrion, complete genome	Eukaryota	Fungi	Ascomycota	Saccharomycetes	Saccharomycetales	Saccharomycetaceae	Saccharomyces
Saccharomyces paradoxus	YPS138	SAMEA2757767	PRJEB7245	71396	14.7417	0	2017-03-21T00:00:00Z	CP020292.1	27291	Saccharomyces paradoxus strain YPS138 mitochondrion, complete genome	Eukaryota	Fungi	Ascomycota	Saccharomycetes	Saccharomycetales	Saccharomycetaceae	Saccharomyces
Saccharomyces paradoxus			PRJNA168396	71355	14.0565	14	2012-06-13T00:00:00Z	NC_018044.1	27291	Saccharomyces paradoxus mitochondrion, complete genome	Eukaryota	Fungi	Ascomycota	Saccharomycetes	Saccharomycetales	Saccharomycetaceae	Saccharomyces
Paracoccidioides brasiliensis	Pb18		PRJNA16676	71335	21.1032	17	2006-04-06T00:00:00Z	NC_007935.1	121759	Paracoccidioides brasiliensis mitochondrion, complete genome	Eukaryota	Fungi	Ascomycota	Eurotiomycetes	Onygenales	Paracoccidioides
Saccharomyces arboricola	CBS 10644		PRJNA350139	71124	14.389	14	2016-10-21T00:00:00Z	NC_031511.1	706196	Saccharomyces arboricola strain CBS 10644 mitochondrion, complete genome	Eukaryota	Fungi	Ascomycota	Saccharomycetes	Saccharomycetales	Saccharomycetaceae	Saccharomyces
Marssonina brunnea f. sp. 'multigermtubi'			PRJNA73001	70379	29.3411	11	2011-09-09T00:00:00Z	NC_015991.1	698441	Marssonina brunnea f. sp. &apos;multigermtubi&apos; mitochondrion, complete genome	Eukaryota	Fungi	Ascomycota	Leotiomycetes	Helotiales	Dermateaceae	Marssonina
Saccharomyces paradoxus	N44	SAMEA2757766	PRJEB7245	69948	14.272	0	2017-03-21T00:00:00Z	CP020275.1	27291	Saccharomyces paradoxus strain N44 mitochondrion, complete genome	Eukaryota	Fungi	Ascomycota	Saccharomycetes	Saccharomycetales	Saccharomycetaceae	Saccharomyces
Nectria cinnabarina	5175		PRJNA323878	69895	28.7073	15	2016-05-31T00:00:00Z	NC_030252.1	29855	Nectria cinnabarina strain 5175 mitochondrion, complete genome	Eukaryota	Fungi	Ascomycota	Sordariomycetes	Hypocreales	Nectriaceae	Nectria
Xeromyces bisporus	FRR 0525	SAMEA2500982	PRJEB6149	69886	29.3893	0	2014-12-30T00:00:00Z	HG983520.1	89491	Xeromyces bisporus genome assembly Xbisp_v1.0, chromosome : Xbisp_mitochondrion, whole genome shotgun sequence	Eukaryota	Fungi	Ascomycota	Eurotiomycetes	Eurotiales	Aspergillaceae	Xeromyces
Rhynchosporium commune			PRJNA232214	69581	29.396	46	2013-12-19T00:00:00Z	NC_023126.1	914237	Rhynchosporium commune mitochondrion, complete genome	Eukaryota	Fungi	Ascomycota	Leotiomycetes	Helotiales	Rhynchosporium
Pestalotiopsis fici			PRJNA353421	69529	28.4486	44	2016-11-14T00:00:00Z	NC_031828.1	393283	Pestalotiopsis fici mitochondrion, complete genome	Eukaryota	Fungi	Ascomycota	Sordariomycetes	Xylariales	Sporocadaceae	Pestalotiopsis
Candida bohioensis	NRRL Y-27737		PRJNA221171	69218	21.9206	19	2013-09-24T00:00:00Z	NC_022434.1	561986	Candida bohiensis mitochondrion, complete genome	Eukaryota	Fungi	Ascomycota	Saccharomycetes	Saccharomycetales	Debaryomycetaceae	Candida
Saccharomyces pastorianus	NRRL Y-27171		PRJNA350154	69019	19.1759	13	2016-10-21T00:00:00Z	NC_031515.1	27292	Saccharomyces pastorianus strain NRRL Y-27171 mitochondrion, complete genome	Eukaryota	Fungi	Ascomycota	Saccharomycetes	Saccharomycetales	Saccharomycetaceae	Saccharomyces
Pithomyces chartarum			PRJNA400396	68926	28.6205	37	2017-08-28T00:00:00Z	NC_035636.1	1547544	Pithomyces chartarum mitochondrion, complete genome	Eukaryota	Fungi	Ascomycota	Dothideomycetes	Pleosporales	Astrosphaeriellaceae	Pithomyces
Rhynchosporium agropyri			PRJNA232201	68904	29.3553	47	2013-12-19T00:00:00Z	NC_023125.1	914238	Rhynchosporium agropyri mitochondrion, complete genome	Eukaryota	Fungi	Ascomycota	Leotiomycetes	Helotiales	Rhynchosporium
Rhynchosporium secalis			PRJNA232188	68729	29.3297	47	2013-12-19T00:00:00Z	NC_023128.1	38038	Rhynchosporium secalis mitochondrion, complete genome	Eukaryota	Fungi	Ascomycota	Leotiomycetes	Helotiales	Rhynchosporium
Fusarium circinatum	MRC 7870		PRJNA226125	67109	31.4488	30	2013-11-03T00:00:00Z	NC_022681.1	48490	Fusarium circinatum mitochondrion, complete genome	Eukaryota	Fungi	Ascomycota	Sordariomycetes	Hypocreales	Nectriaceae	Fusarium
Saccharomycodes ludwigii	Y-8871		PRJNA479196	66725	8.38516	12	2018-07-05T00:00:00Z	NC_037703.1	36035	Saccharomycodes ludwigii strain Y-8871 mitochondrion, complete genome	Eukaryota	Fungi	Ascomycota	Saccharomycetes	Saccharomycetales	Saccharomycodaceae	Saccharomycodes
Ophiostoma novo-ulmi subsp. novo-ulmi	H327	SAMN02981468	PRJNA173023	66357	24.4933	0	2013-01-22T00:00:00Z	CM001753.1	1224258	Ophiostoma novo-ulmi subsp. novo-ulmi H327 mitochondrion, complete sequence, whole genome shotgun sequence	Eukaryota	Fungi	Ascomycota	Sordariomycetes	Ophiostomatales	Ophiostomataceae	Ophiostoma
Usnea ceratina			PRJNA412072	65539	38.902	14	2017-09-28T00:00:00Z	NC_035940.1	142670	Usnea ceratina mitochondrion, complete genome	Eukaryota	Fungi	Ascomycota	Lecanoromycetes	Lecanorales	Parmeliaceae	Usnea
Neurospora crassa	OR74A		PRJNA132	64840	36.1305	28	2015-03-04T00:00:00Z	NC_026614.1	367110	Neurospora crassa OR74A mitochondrion, complete genome	Eukaryota	Fungi	Ascomycota	Sordariomycetes	Sordariales	Sordariaceae	Neurospora
Saccharomyces uvarum	CBS 395		PRJNA350157	64779	16.351	13	2016-10-21T00:00:00Z	NC_031512.1	230603	Saccharomyces uvarum strain CBS 395 mitochondrion, complete genome	Eukaryota	Fungi	Ascomycota	Saccharomycetes	Saccharomycetales	Saccharomycetaceae	Saccharomyces
Saccharomyces bayanus	CBS 380		PRJNA350073	64736	16.3155	13	2016-10-21T00:00:00Z	NC_031513.1	4931	Saccharomyces bayanus strain CBS 380 mitochondrion, complete genome	Eukaryota	Fungi	Ascomycota	Saccharomycetes	Saccharomycetales	Saccharomycetaceae	Saccharomyces
Candida santjacobensis	CBS 8183		PRJNA217245	64525	25.5529	17	2013-08-27T00:00:00Z	NC_022155.1	45586	Candida santjacobensis strain CBS 8183 mitochondrion, complete genome	Eukaryota	Fungi	Ascomycota	Saccharomycetes	Saccharomycetales	Candida
Saccharomyces eubayanus	FM1318	SAMN02716114	PRJNA342694	63999	17.5018	9	2016-09-22T00:00:00Z	NW_017264706.1	1080349	Saccharomyces eubayanus strain FM1318 mitochondrion, complete sequence, whole genome shotgun sequence	Eukaryota	Fungi	Ascomycota	Saccharomycetes	Saccharomycetales	Saccharomycetaceae	Saccharomyces
Fusarium bambusae	5137		PRJNA563447	63593	31.9155	15	2019-09-06T00:00:00Z	NC_044490.1	2600298	Fusarium bambusae strain 5137 mitochondrion, complete genome	Eukaryota	Fungi	Ascomycota	Sordariomycetes	Hypocreales	Nectriaceae	Fusarium
Peltigera malacea			PRJNA86933	63363	27.243	29	2012-02-29T00:00:00Z	NC_016955.1	52884	Peltigera malacea mitochondrion, complete genome	Eukaryota	Fungi	Ascomycota	Lecanoromycetes	Peltigerales	Peltigeraceae	Peltigera
Fusarium solani	mpVI		PRJNA81269	62978	28.8831	30	2012-01-17T00:00:00Z	NC_016680.1	169388	Fusarium solani mitochondrion, complete genome	Eukaryota	Fungi	Ascomycota	Sordariomycetes	Hypocreales	Nectriaceae	Fusarium
Candida maltosa	CBS5611		PRJNA46027	62949	22.0496	15	2010-02-16T00:00:00Z	NC_013830.1	5479	Candida maltosa mitochondrion, complete genome	Eukaryota	Fungi	Ascomycota	Saccharomycetes	Saccharomycetales	Debaryomycetaceae	Candida
Peltigera membranacea			PRJNA86937	62785	27.0893	27	2012-02-29T00:00:00Z	NC_016957.1	161997	Peltigera membranacea mitochondrion, complete genome	Eukaryota	Fungi	Ascomycota	Lecanoromycetes	Peltigerales	Peltigeraceae	Peltigera
Candida oxycetoniae	AS2.3656		PRJNA217246	62593	25.9326	25	2013-08-27T00:00:00Z	NC_022162.1	497107	Candida oxycetoniae strain AS2.3656 mitochondrion, complete genome	Eukaryota	Fungi	Ascomycota	Saccharomycetes	Saccharomycetales	Debaryomycetaceae	Candida
Hirsutella thompsonii	ARSEF 9457		PRJNA509825	62509	29.8181	30	2018-12-14T00:00:00Z	NC_040165.1	42368	Hirsutella thompsonii strain ARSEF 9457 mitochondrion, complete genome	Eukaryota	Fungi	Ascomycota	Sordariomycetes	Hypocreales	Ophiocordycipitaceae	Hirsutella
Hirsutella rhossiliensis			PRJNA321904	62483	28.2125	24	2016-05-19T00:00:00Z	NC_030164.1	111463	Hirsutella rhossiliensis isolate USA-87-5 mitochondrion, complete genome	Eukaryota	Fungi	Ascomycota	Sordariomycetes	Hypocreales	Ophiocordycipitaceae	Hirsutella
Usnea mutabilis			PRJNA496137	61314	41.3609	16	2018-11-06T00:00:00Z	NC_039633.1	143885	Usnea mutabilis mitochondrion, complete genome	Eukaryota	Fungi	Ascomycota	Lecanoromycetes	Lecanorales	Parmeliaceae	Usnea
Cladonia subtenuis			PRJNA504212	59878	29.4966	19	2018-11-09T00:00:00Z	NC_039722.1	195789	Cladonia subtenuis voucher NYBG:Lendemer 49895 mitochondrion, complete genome	Eukaryota	Fungi	Ascomycota	Lecanoromycetes	Lecanorales	Cladoniaceae	Cladonia
Cladonia rangiferina			PRJNA418506	59116	29.5555	18	2017-11-16T00:00:00Z	NC_036309.1	111670	Cladonia rangiferina voucher NY:Lendemer 46392 mitochondrion, complete genome	Eukaryota	Fungi	Ascomycota	Lecanoromycetes	Lecanorales	Cladoniaceae	Cladonia
Pyricularia oryzae	B71	SAMN06076154	PRJNA355407	57199	28.3886	0	2019-04-12T00:00:00Z	CM015711.1	318829	Pyricularia oryzae strain B71 mitochondrion, complete sequence, whole genome shotgun sequence	Eukaryota	Fungi	Ascomycota	Sordariomycetes	Magnaporthales	Pyriculariaceae	Pyricularia
Cordyceps cicadae	CCAD02		PRJNA532109	56581	26.1218	43	2019-04-10T00:00:00Z	NC_041489.1	218633	Cordyceps cicadae strain CCAD02 mitochondrion, complete genome	Eukaryota	Fungi	Ascomycota	Sordariomycetes	Hypocreales	Cordycipitaceae	Cordyceps
Lecanora saxigena			PRJNA541679	56579	28.9029	14	2019-05-12T00:00:00Z	NC_042183.1	1585466	Lecanora saxigena voucher 49057 mitochondrion, complete genome	Eukaryota	Fungi	Ascomycota	Lecanoromycetes	Lecanorales	Lecanoraceae	Lecanora
Didymella pinodes	165/T		PRJNA313574	55973	29.5357	11	2016-03-01T00:00:00Z	NC_029396.1	749589	Didymella pinodes strain 165/T mitochondrion, complete genome	Eukaryota	Fungi	Ascomycota	Dothideomycetes	Pleosporales	Didymellaceae	Didymella
Candida gigantensis	NRRL Y-27736		PRJNA217265	55125	52.127	27	2013-08-27T00:00:00Z	NC_022174.1	271359	Candida gigantensis strain NRRL Y-27736 mitochondrion, complete genome	Eukaryota	Fungi	Ascomycota	Saccharomycetes	Saccharomycetales	Debaryomycetaceae	Candida
Candida tropicalis	CBS 94		PRJNA217234	54610	36.9529	18	2013-08-27T00:00:00Z	NC_022160.1	5482	Candida tropicalis strain CBS 94 mitochondrion, complete genome	Eukaryota	Fungi	Ascomycota	Saccharomycetes	Saccharomycetales	Debaryomycetaceae	Candida
Aspergillus pseudoglaucus			PRJNA532008	53882	27.8052	30	2019-04-10T00:00:00Z	NC_041427.1	1405805	Aspergillus pseudoglaucus mitochondrion, complete genome	Eukaryota	Fungi	Ascomycota	Eurotiomycetes	Eurotiales	Aspergillaceae	Aspergillus
Hirsutella vermicola			PRJNA422890	53793	25.2672	27	2018-01-17T00:00:00Z	NC_036610.1	369263	Hirsutella vermicola isolate AS3.7877 mitochondrion, complete genome	Eukaryota	Fungi	Ascomycota	Sordariomycetes	Hypocreales	Ophiocordycipitaceae	Hirsutella
Fusarium verticillioides	7600		PRJNA245136	53753	32.6084	21	2012-01-17T00:00:00Z	NC_016687.1	117187	Gibberella moniliformis mitochondrion, complete genome	Eukaryota	Fungi	Ascomycota	Sordariomycetes	Hypocreales	Nectriaceae	Fusarium
Diaporthe longicolla			PRJNA289792	53439	34.3569	12	2015-07-14T00:00:00Z	NC_027509.1	54899	Diaporthe longicolla mitochondrion, complete genome	Eukaryota	Fungi	Ascomycota	Sordariomycetes	Diaporthales	Diaporthaceae	Diaporthe
Ogataea thermophila	NCAIM Y.01608		PRJNA217256	53262	19.605	25	2013-08-27T00:00:00Z	NC_022151.1	369265	Ogataea thermophila strain NCAIM Y.01608 mitochondrion, complete genome	Eukaryota	Fungi	Ascomycota	Saccharomycetes	Saccharomycetales	Pichiaceae	Ogataea
Cladonia petrophila			PRJNA504213	53100	29.3183	17	2018-11-09T00:00:00Z	NC_039663.1	195777	Cladonia petrophila voucher NYBG:Lendemer 49138 mitochondrion, complete genome	Eukaryota	Fungi	Ascomycota	Lecanoromycetes	Lecanorales	Cladoniaceae	Cladonia
Epichloe festucae	Fl1	SAMN08391367	PRJNA431450	52960	27.1752	0	2018-11-23T00:00:00Z	CP031392.1	877507	Epichloe festucae Fl1 mitochondrion, complete genome	Eukaryota	Fungi	Ascomycota	Sordariomycetes	Hypocreales	Clavicipitaceae	Epichloe
Candida tetrigidarum	NRRL Y-48142		PRJNA217250	52426	28.1559	15	2013-08-27T00:00:00Z	NC_022157.1	434046	Candida tetrigidarum strain NRRL Y-48142 mitochondrion, complete genome	Eukaryota	Fungi	Ascomycota	Saccharomycetes	Saccharomycetales	Debaryomycetaceae	Candida
Fusarium oxysporum f. sp. lycopersici	4287	SAMN08942773	PRJNA450629	52424	31.4684	0	2018-07-17T00:00:00Z	CM010346.1	426428	Fusarium oxysporum f. sp. lycopersici 4287 mitochondrion, complete sequence, whole genome shotgun sequence	Eukaryota	Fungi	Ascomycota	Sordariomycetes	Hypocreales	Nectriaceae	Fusarium
Fusarium oxysporum f. sp. lycopersici	race 3	SAMN10080742	PRJNA491600	52353	31.4595	0	2019-01-07T00:00:00Z	CM012197.1	59765	Fusarium oxysporum f. sp. lycopersici strain race 3 isolate D11 mitochondrion, complete sequence, whole genome shotgun sequence	Eukaryota	Fungi	Ascomycota	Sordariomycetes	Hypocreales	Nectriaceae	Fusarium
Hirsutella minnesotensis	3608		PRJNA291240	52245	28.418	30	2015-07-28T00:00:00Z	NC_027660.1	332947	Hirsutella minnesotensis strain 3608 mitochondrion, complete genome	Eukaryota	Fungi	Ascomycota	Sordariomycetes	Hypocreales	Ophiocordycipitaceae	Hirsutella
Lachancea kluyveri	77-1003		PRJNA168403	51679	15.1435	8	2012-06-01T00:00:00Z	NC_018056.1	4934	Lachancea kluyveri mitochondrion, complete genome	Eukaryota	Fungi	Ascomycota	Saccharomycetes	Saccharomycetales	Saccharomycetaceae	Lachancea
Fusarium oxysporum	UASWS AC1	SAMN02666737	PRJNA239660	51536	31.9059	22	2015-06-23T00:00:00Z	KR952337.1	5507	Fusarium oxysporum strain UASWS AC1 mitochondrion, complete genome	Eukaryota	Fungi	Ascomycota	Sordariomycetes	Hypocreales	Nectriaceae	Fusarium
Cyberlindnera suaveolens	CBS 1670		PRJNA217274	51521	20.5198	29	2013-08-27T00:00:00Z	NC_022167.1	907738	Cyberlindnera suaveolens strain CBS 1670 mitochondrion, complete genome	Eukaryota	Fungi	Ascomycota	Saccharomycetes	Saccharomycetales	Phaffomycetaceae	Cyberlindnera
Pichia kudriavzevii	CBS573	SAMN08558011	PRJNA545694	51340	16.3576	15	2018-04-17T00:00:00Z	CP028778.1	4909	Pichia kudriavzevii strain CBS573 mitochondrion, complete genome	Eukaryota	Fungi	Ascomycota	Saccharomycetes	Saccharomycetales	Pichiaceae	Pichia
Peltigera dolichorrhiza			PRJNA353444	51156	26.7808	18	2016-11-14T00:00:00Z	NC_031804.1	176453	Peltigera dolichorrhiza mitochondrion, complete genome	Eukaryota	Fungi	Ascomycota	Lecanoromycetes	Peltigerales	Peltigeraceae	Peltigera
Pichia kudriavzevii	SJP	SAMN06675446	PRJNA383123	51126	16.4007	0	2018-04-04T00:00:00Z	CP021098.1	4909	Pichia kudriavzevii strain SJP mitochondrion, complete genome	Eukaryota	Fungi	Ascomycota	Saccharomycetes	Saccharomycetales	Pichiaceae	Pichia
Pichia kudriavzevii	SJP	SAMN06675446	PRJNA479209	51126	16.4007	0	2018-07-05T00:00:00Z	NC_037730.1	4909	Pichia kudriavzevii mitochondrion, complete genome	Eukaryota	Fungi	Ascomycota	Saccharomycetes	Saccharomycetales	Pichiaceae	Pichia
Cladonia apodocarpa			PRJNA492992	50682	29.2648	18	2018-09-25T00:00:00Z	NC_039372.1	195755	Cladonia apodocarpa voucher NYBG:Lendemer 48789 mitochondrion, complete genome	Eukaryota	Fungi	Ascomycota	Lecanoromycetes	Lecanorales	Cladoniaceae	Cladonia
[Candida] castellii	CBS 4332		PRJNA37805	50294	12.5761	8	2009-04-26T00:00:00Z	NC_012620.1	51914	Candida castellii mitochondrion, complete genome	Eukaryota	Fungi	Ascomycota	Saccharomycetes	Saccharomycetales	Saccharomycetaceae	Nakaseomyces
Parastagonospora nodorum	SN15	SAMN02953619	PRJNA505097	50079	29.3097	0	2019-09-20T00:00:00Z	CM017955.1	13684	Parastagonospora nodorum isolate SN15 mitochondrion, complete sequence, whole genome shotgun sequence	Eukaryota	Fungi	Ascomycota	Dothideomycetes	Pleosporales	Phaeosphaeriaceae	Parastagonospora
Cladonia leporina			PRJNA504214	50045	29.0658	21	2018-11-09T00:00:00Z	NC_039662.1	195770	Cladonia leporina voucher 6543 mitochondrion, complete genome	Eukaryota	Fungi	Ascomycota	Lecanoromycetes	Lecanorales	Cladoniaceae	Cladonia
Parastagonospora nodorum	SN15		PRJNA21049	49761	29.4447	19	2007-08-27T00:00:00Z	NC_009746.1	321614	Phaeosphaeria nodorum SN15 mitochondrion, complete genome	Eukaryota	Fungi	Ascomycota	Dothideomycetes	Pleosporales	Phaeosphaeriaceae	Parastagonospora
Phlyctis petraea			PRJNA546381	49698	26.3049	15	2019-06-06T00:00:00Z	NC_042413.1	2054620	Phlyctis petraea voucher 49648 mitochondrion, complete genome	Eukaryota	Fungi	Ascomycota	Lecanoromycetes	Phlyctidaceae	Phlyctis
Rhynchosporium orthosporum			PRJNA232193	49539	28.8016	27	2013-12-19T00:00:00Z	NC_023127.1	210010	Rhynchosporium orthosporum mitochondrion, complete genome	Eukaryota	Fungi	Ascomycota	Leotiomycetes	Helotiales	Rhynchosporium
Saccharomyces cerevisiae	SK23		PRJNA590882	49451	15.4941	0	2019-12-10T00:00:00Z	CP046458.1	4932	Saccharomyces cerevisiae strain SK23 mitochondrion	Eukaryota	Fungi	Ascomycota	Saccharomycetes	Saccharomycetales	Saccharomycetaceae	Saccharomyces
Fusarium avenaceum	FaLH03		PRJNA253730	49402	33.0898	0	2014-10-10T00:00:00Z	JQGD01000004.1	40199	Fusarium avenaceum strain FaLH03 Fave_LH03_contig_1 mitochondrial, whole genome shotgun sequence	Eukaryota	Fungi	Ascomycota	Sordariomycetes	Hypocreales	Nectriaceae	Fusarium
Fusarium avenaceum	FaLH27		PRJNA253730	49396	33.0634	0	2014-10-10T00:00:00Z	JQGE01000002.1	40199	Fusarium avenaceum strain FaLH27 Fave_LH27_contig_7 mitochondrial, whole genome shotgun sequence	Eukaryota	Fungi	Ascomycota	Sordariomycetes	Hypocreales	Nectriaceae	Fusarium
Pseudocercospora mori			PRJNA439096	49363	28.3309	31	2018-03-23T00:00:00Z	NC_037198.1	1341201	Pseudocercospora mori mitochondrion, complete genome	Eukaryota	Fungi	Ascomycota	Dothideomycetes	Capnodiales	Mycosphaerellaceae	Pseudocercospora
Arthrinium arundinis			PRJNA399918	48975	29.364	20	2017-08-24T00:00:00Z	NC_035508.1	335852	Arthrinium arundinis mitochondrion, complete genome	Eukaryota	Fungi	Ascomycota	Sordariomycetes	Xylariales	Apiosporaceae	Arthrinium
Yarrowia galli			PRJNA77011	48508	22.7736	24	2011-10-16T00:00:00Z	NC_016116.1	197054	Candida galli mitochondrion, complete genome	Eukaryota	Fungi	Ascomycota	Saccharomycetes	Saccharomycetales	Dipodascaceae	Yarrowia
Fusarium tricinctum	INRA104	SAMN09212923	PRJNA471608	48506	33.0475	0	2018-05-23T00:00:00Z	CM009895.1	61284	Fusarium tricinctum strain INRA104 mitochondrion, complete sequence, whole genome shotgun sequence	Eukaryota	Fungi	Ascomycota	Sordariomycetes	Hypocreales	Nectriaceae	Fusarium
Barnettozyma californica	CBS 252		PRJNA217257	48471	19.2362	25	2013-08-27T00:00:00Z	NC_022159.1	36038	Barnettozyma californica strain CBS 252 mitochondrion, complete genome	Eukaryota	Fungi	Ascomycota	Saccharomycetes	Saccharomycetales	Phaffomycetaceae	Barnettozyma
Yarrowia lipolytica	CLIB89(W29)	SAMN04088558	PRJNA295780	47926	22.5702	30	2016-10-12T00:00:00Z	CP017559.1	4952	Yarrowia lipolytica strain CLIB89(W29) mitochondrion, complete genome	Eukaryota	Fungi	Ascomycota	Saccharomycetes	Saccharomycetales	Dipodascaceae	Yarrowia
Yarrowia lipolytica	CLIB122		PRJNA12414	47916	22.6897	24	2001-02-02T00:00:00Z	NC_002659.1	4952	Yarrowia lipolytica mitochondrion, complete genome	Eukaryota	Fungi	Ascomycota	Saccharomycetes	Saccharomycetales	Dipodascaceae	Yarrowia
Yarrowia lipolytica	WSH-Z06	SAMEA3138994	PRJEB5051	47916	22.6897	0	2014-07-04T00:00:00Z	LK934652.1	1437815	Yarrowia lipolytica WSH-Z06 mitochondrial complete genome	Eukaryota	Fungi	Ascomycota	Saccharomycetes	Saccharomycetales	Dipodascaceae	Yarrowia
Fusarium oxysporum f. sp. radicis-cucumerinum	Forc016	SAMN04348764	PRJNA306247	47541	32.229	0	2017-09-25T00:00:00Z	CM008299.1	327505	Fusarium oxysporum f. sp. radicis-cucumerinum strain Forc016 mitochondrion, complete sequence, whole genome shotgun sequence	Eukaryota	Fungi	Ascomycota	Sordariomycetes	Hypocreales	Nectriaceae	Fusarium
Fusarium commune	JCM11502		PRJNA414825	47526	32.4244	18	2017-09-29T00:00:00Z	NC_036106.1	249398	Fusarium commune strain JCM11502 complete mitochondrion genome	Eukaryota	Fungi	Ascomycota	Sordariomycetes	Hypocreales	Nectriaceae	Fusarium
Torulaspora delbrueckii	COFT1	SAMN08580061	PRJNA435462	47174	24.5326	0	2018-03-21T00:00:00Z	CP027655.1	4950	Torulaspora delbrueckii strain COFT1 mitochondrion, complete genome	Eukaryota	Fungi	Ascomycota	Saccharomycetes	Saccharomycetales	Saccharomycetaceae	Torulaspora
Cladonia macilenta			PRJNA550789	46553	28.9949	15	2019-06-25T00:00:00Z	NC_042822.1	196765	Cladonia macilenta voucher 49444 mitochondrion, complete genome	Eukaryota	Fungi	Ascomycota	Lecanoromycetes	Lecanorales	Cladoniaceae	Cladonia
Esteya vermicola			PRJNA394340	46507	24.8543	14	2017-07-14T00:00:00Z	NC_035254.1	522482	Esteya vermicola culture CBS:115803 mitochondrion, complete genome	Eukaryota	Fungi	Ascomycota	Sordariomycetes	Ophiostomatales	Ophiostomataceae	Esteya
Naumovozyma dairenensis	Y-1353		PRJNA420707	46425	15.7975	14	2017-12-18T00:00:00Z	NC_036377.1	27289	Naumovozyma dairenensis strain Y-1353 mitochondrion, complete genome	Eukaryota	Fungi	Ascomycota	Saccharomycetes	Saccharomycetales	Saccharomycetaceae	Naumovozyma
Wickerhamomyces mucosus	CBS 6341		PRJNA217275	46416	17.494	26	2013-08-27T00:00:00Z	NC_022171.1	1378264	Wickerhamomyces mucosus strain CBS 6341 mitochondrion, complete genome	Eukaryota	Fungi	Ascomycota	Saccharomycetes	Saccharomycetales	Phaffomycetaceae	Wickerhamomyces
Candida buenavistaensis	NRRL Y-27734		PRJNA217251	46389	31.4234	14	2013-08-27T00:00:00Z	NC_022153.1	434039	Candida buenavistaensis strain NRRL Y-27734 mitochondrion, complete genome	Eukaryota	Fungi	Ascomycota	Saccharomycetes	Saccharomycetales	Debaryomycetaceae	Candida
Candida corydali	NRRL Y-27910		PRJNA217249	46389	26.7542	25	2013-08-27T00:00:00Z	NC_022172.1	391826	Candida corydali strain NRRL Y-27910 mitochondrion, complete genome	Eukaryota	Fungi	Ascomycota	Saccharomycetes	Saccharomycetales	Debaryomycetaceae	Candida
Kluyveromyces marxianus	DMKU3-1042	SAMD00067077	PRJNA264644	46308	16.9949	11	2017-10-06T00:00:00Z	NC_036023.1	1003335	Kluyveromyces marxianus DMKU3-1042 mitochondrial DNA, complete genome	Eukaryota	Fungi	Ascomycota	Saccharomycetes	Saccharomycetales	Saccharomycetaceae	Kluyveromyces
Kluyveromyces marxianus	NBRC 1777	SAMD00017339	PRJNA264644	46256	16.9319	10	2014-10-03T00:00:00Z	AP014607.1	4911	Kluyveromyces marxianus mitochondrial DNA, complete genome, strain: NBRC 1777	Eukaryota	Fungi	Ascomycota	Saccharomycetes	Saccharomycetales	Saccharomycetaceae	Kluyveromyces
[Candida] bracarensis	Y-48270		PRJNA420705	46138	14.0795	12	2017-12-18T00:00:00Z	NC_036380.1	273131	[Candida] bracarensis strain Y-48270 mitochondrion, complete genome	Eukaryota	Fungi	Ascomycota	Saccharomycetes	Saccharomycetales	Saccharomycetaceae	Nakaseomyces
Yarrowia lipolytica	W29	SAMN04017683	PRJNA294183	46082	23.3649	0	2016-05-31T00:00:00Z	CM004385.1	4952	Yarrowia lipolytica strain W29 mitochondrion, whole genome shotgun sequence	Eukaryota	Fungi	Ascomycota	Saccharomycetes	Saccharomycetales	Dipodascaceae	Yarrowia
Madurella mycetomatis			PRJNA172342	45590	26.8677	24	2012-08-10T00:00:00Z	NC_018359.1	100816	Madurella mycetomatis mitochondrion, complete genome	Eukaryota	Fungi	Ascomycota	Sordariomycetes	Sordariales	Madurella
Glarea lozoyensis	ATCC 20868		PRJNA348091	45501	29.7554	22	2016-10-13T00:00:00Z	NC_031375.1	101852	Glarea lozoyensis strain ATCC 20868 culture-collection ATCC:20868 mitochondrion, complete genome	Eukaryota	Fungi	Ascomycota	Leotiomycetes	Helotiales	Helotiaceae	Glarea
Saccharomyces cerevisiae	BSPX042	SAMN04505234	PRJNA312691	45434	23.9534	0	2016-03-15T00:00:00Z	CP014741.1	4932	Saccharomyces cerevisiae strain BSPX042 mitochondrion genome	Eukaryota	Fungi	Ascomycota	Saccharomycetes	Saccharomycetales	Saccharomycetaceae	Saccharomyces
Cladonia peziziformis			PRJNA487441	45312	29.6721	17	2018-08-24T00:00:00Z	NC_039132.1	184108	Cladonia peziziformis voucher NYBG:6281 mitochondrion, complete genome	Eukaryota	Fungi	Ascomycota	Lecanoromycetes	Lecanorales	Cladoniaceae	Cladonia
Torulaspora globosa	CBS 2947		PRJNA289796	45193	26.6479	11	2015-07-14T00:00:00Z	NC_027459.1	48254	Torulaspora globosa strain CBS 2947 mitochondrion, complete genome	Eukaryota	Fungi	Ascomycota	Saccharomycetes	Saccharomycetales	Saccharomycetaceae	Torulaspora
Glarea lozoyensis	74030		PRJNA74639	45038	29.7349	22	2013-06-17T00:00:00Z	KF169905.1	1104152	Glarea lozoyensis 74030 mitochondrion, complete genome	Eukaryota	Fungi	Ascomycota	Leotiomycetes	Helotiales	Helotiaceae	Glarea
Magnusiomyces tetraspermus	NRRL Y-7288		PRJNA247669	44469	48.7036	30	2014-05-14T00:00:00Z	NC_024094.1	1232584	Magnusiomyces tetrasperma mitochondrion, complete genome	Eukaryota	Fungi	Ascomycota	Saccharomycetes	Saccharomycetales	Dipodascaceae	Magnusiomyces
Schizosaccharomyces octosporus			PRJNA12056	44227	24.0419	14	2000-09-05T00:00:00Z	NC_004312.1	4899	Schizosaccharomyces octosporus mitochondrion, complete genome	Eukaryota	Fungi	Ascomycota	Schizosaccharomycetes	Schizosaccharomycetales	Schizosaccharomycetaceae	Schizosaccharomyces
Beauveria malawiensis			PRJNA328732	44135	26.7226	30	2016-07-12T00:00:00Z	NC_030635.1	371061	Beauveria malawiensis isolate k89 mitochondrion, complete genome	Eukaryota	Fungi	Ascomycota	Sordariomycetes	Hypocreales	Cordycipitaceae	Beauveria
Zymoseptoria tritici			PRJNA28239	43964	31.9352	22	2008-01-03T00:00:00Z	NC_010222.1	1047171	Mycosphaerella graminicola mitochondrion, complete genome	Eukaryota	Fungi	Ascomycota	Dothideomycetes	Capnodiales	Mycosphaerellaceae	Zymoseptoria
Sugiyamaella lignohabitans	CBS 10342		PRJNA342695	43869	21.3135	7	2016-05-06T00:00:00Z	CP014499.1	796027	Sugiyamaella lignohabitans strain CBS 10342 mitochondrion genome	Eukaryota	Fungi	Ascomycota	Saccharomycetes	Saccharomycetales	Trichomonascaceae	Sugiyamaella
Phialocephala subalpina	70-1		PRJNA70019	43742	27.948	21	2011-07-14T00:00:00Z	NC_015789.1	576137	Phialocephala subalpina mitochondrion, complete genome	Eukaryota	Fungi	Ascomycota	Leotiomycetes	Helotiales	Phialocephala
Magnusiomyces capitatus	NRRL Y-17686		PRJNA247664	43486	24.1595	24	2014-05-14T00:00:00Z	NC_024095.1	1095183	Magnusiomyces capitatus mitochondrion, complete genome	Eukaryota	Fungi	Ascomycota	Saccharomycetes	Saccharomycetales	Dipodascaceae	Magnusiomyces
Pichia kluyveri	CBS 7907		PRJNA217253	43128	22.4379	26	2013-08-27T00:00:00Z	NC_022158.1	36015	Pichia kluyveri strain CBS 7907 mitochondrion, complete genome	Eukaryota	Fungi	Ascomycota	Saccharomycetes	Saccharomycetales	Pichiaceae	Pichia
Taphrina betulina	UCD315	SAMN12708421	PRJNA564291	42942	27.784	0	2019-10-07T00:00:00Z	CM018326.1	203079	Taphrina betulina strain UCD315 mitochondrion, complete sequence, whole genome shotgun sequence	Eukaryota	Fungi	Ascomycota	Taphrinomycetes	Taphrinales	Taphrinaceae	Taphrina
Ilyonectria destructans			PRJNA325958	42895	28.2317	15	2016-06-17T00:00:00Z	NC_030340.1	64609	Ilyonectria destructans isolate 2007/P/476 mitochondrion, complete genome	Eukaryota	Fungi	Ascomycota	Sordariomycetes	Hypocreales	Nectriaceae	Ilyonectria
Magnusiomyces magnusii	CBS 234.85		PRJNA184973	42757	38.1785	31	2012-12-31T00:00:00Z	NC_020043.1	43963	Magnusiomyces magnusii mitochondrion, complete genome	Eukaryota	Fungi	Ascomycota	Saccharomycetes	Saccharomycetales	Dipodascaceae	Magnusiomyces
[Candida] norvegica	CBS 2874		PRJNA217236	42180	17.5984	21	2013-08-27T00:00:00Z	NC_022175.1	49330	Candida norvegica strain CBS 2874 mitochondrion, complete genome	Eukaryota	Fungi	Ascomycota	Saccharomycetes	Saccharomycetales	Phaffomycetaceae	Barnettozyma
Trichoderma reesei	QM9414		PRJNA12028	42130	27.2442	19	2002-02-05T00:00:00Z	NC_003388.1	51453	Trichoderma reesei mitochondrion, complete genome	Eukaryota	Fungi	Ascomycota	Sordariomycetes	Hypocreales	Hypocreaceae	Trichoderma
Ogataea angusta	DL-1		PRJNA61289	41719	20.6285	19	2010-12-20T00:00:00Z	NC_014805.1	870730	Ogataea angusta mitochondrion, complete genome	Eukaryota	Fungi	Ascomycota	Saccharomycetes	Saccharomycetales	Pichiaceae	Ogataea
Cyberlindnera jadinii	CBS 1600		PRJNA217243	41644	18.663	23	2013-08-27T00:00:00Z	NC_022163.1	4903	Cyberlindnera jadinii strain CBS 1600 mitochondrion, complete genome	Eukaryota	Fungi	Ascomycota	Saccharomycetes	Saccharomycetales	Phaffomycetaceae	Cyberlindnera
Clonostachys rosea	6792		PRJNA430613	40921	27.8977	15	2018-01-18T00:00:00Z	NC_036667.1	29856	Clonostachys rosea strain 6792 mitochondrion, complete genome	Eukaryota	Fungi	Ascomycota	Sordariomycetes	Hypocreales	Bionectriaceae	Clonostachys
Yarrowia deformans			PRJNA77015	40665	23.1698	21	2011-10-16T00:00:00Z	NC_016130.1	1608523	Candida deformans mitochondrion, complete genome	Eukaryota	Fungi	Ascomycota	Saccharomycetes	Saccharomycetales	Dipodascaceae	Yarrowia
Candida albicans	SC5314-P0	SAMN08098130	PRJNA395439	40443	32.149	0	2017-12-13T00:00:00Z	CP025166.1	5476	Candida albicans strain SC5314-P0 mitochondrion	Eukaryota	Fungi	Ascomycota	Saccharomycetes	Saccharomycetales	Debaryomycetaceae	Candida
Candida albicans	SC5314		PRJNA30685	40420	32.1623	13	2001-01-26T00:00:00Z	NC_002653.1	237561	Candida albicans SC5314 mitochondrion, complete genome	Eukaryota	Fungi	Ascomycota	Saccharomycetes	Saccharomycetales	Debaryomycetaceae	Candida
Candida albicans	SC5314-GTH12	SAMN08098151	PRJNA395439	40418	32.1614	0	2017-12-12T00:00:00Z	CP025183.1	5476	Candida albicans strain SC5314-GTH12 mitochondrion	Eukaryota	Fungi	Ascomycota	Saccharomycetes	Saccharomycetales	Debaryomycetaceae	Candida
Kluyveromyces lactis	NRRL Y-1140		PRJNA12377	40291	26.1423	9	2004-07-29T00:00:00Z	NC_006077.1	28985	Kluyveromyces lactis mitochondrion, complete genome	Eukaryota	Fungi	Ascomycota	Saccharomycetes	Saccharomycetales	Saccharomycetaceae	Kluyveromyces
Kluyveromyces lactis	GG799	SAMN06921775	PRJNA386037	39914	25.8606	0	2017-05-19T00:00:00Z	CP021245.1	28985	Kluyveromyces lactis strain GG799 mitochondrion, complete genome	Eukaryota	Fungi	Ascomycota	Saccharomycetes	Saccharomycetales	Saccharomycetaceae	Kluyveromyces
Lecanora strobilina			PRJNA320607	39842	29.2355	13	2016-05-04T00:00:00Z	NC_030051.1	1518595	Lecanora strobilina mitochondrion, complete genome	Eukaryota	Fungi	Ascomycota	Lecanoromycetes	Lecanorales	Lecanoraceae	Lecanora
Colletotrichum graminicola	M1.001	SAMN02953757	PRJNA225514	39649	29.8923	16	2015-06-02T00:00:00Z	NW_007361658.1	645133	Colletotrichum graminicola M1.001 mitochondrion, whole genome shotgun sequence	Eukaryota	Fungi	Ascomycota	Sordariomycetes	Glomerellales	Glomerellaceae	Colletotrichum
Phyllopsora corallina			PRJNA387871	39591	28.3979	13	2017-05-24T00:00:00Z	NC_034779.1	1986077	Phyllopsora corallina voucher 45963 mitochondrion, complete genome	Eukaryota	Fungi	Ascomycota	Lecanoromycetes	Lecanorales	Ramalinaceae	Phyllopsora
Candida labiduridarum	NRRL Y-27940		PRJNA217244	39443	20.47	21	2013-08-27T00:00:00Z	NC_022170.1	434042	Candida labiduridarum strain NRRL Y-27940 mitochondrion, complete genome	Eukaryota	Fungi	Ascomycota	Saccharomycetes	Saccharomycetales	Debaryomycetaceae	Candida
Candida sojae	CBS 7871		PRJNA46045	39415	29.0981	21	2010-02-16T00:00:00Z	NC_013839.1	52253	Candida sojae mitochondrion, complete genome	Eukaryota	Fungi	Ascomycota	Saccharomycetes	Saccharomycetales	Debaryomycetaceae	Candida
Candida viswanathii	CBS4024		PRJNA45985	39242	26.2474	17	2010-02-16T00:00:00Z	NC_013809.1	5486	Candida viswanathii mitochondrion, complete genome	Eukaryota	Fungi	Ascomycota	Saccharomycetes	Saccharomycetales	Debaryomycetaceae	Candida
Torulaspora franciscae	Y6686		PRJNA289793	39201	24.0096	9	2015-07-14T00:00:00Z	NC_027458.1	53488	Torulaspora franciscae strain Y6686 mitochondrion, complete genome	Eukaryota	Fungi	Ascomycota	Saccharomycetes	Saccharomycetales	Saccharomycetaceae	Torulaspora
Shiraia bambusicola			PRJNA281823	39030	25.1576	17	2015-04-22T00:00:00Z	NC_026869.1	224420	Shiraia bambusicola mitochondrion, complete genome	Eukaryota	Fungi	Ascomycota	Dothideomycetes	Pleosporales	Shiraia
Opegrapha vulgata			PRJNA407128	38937	30.7959	19	2017-09-13T00:00:00Z	NC_035825.1	543791	Opegrapha vulgata voucher 45910 mitochondrion, complete genome	Eukaryota	Fungi	Ascomycota	Arthoniomycetes	Arthoniales	Opegraphaceae	Opegrapha
Hypogymnia vittata			PRJNA400996	38888	30.6856	16	2017-08-31T00:00:00Z	NC_035730.1	315943	Hypogymnia vittata mitochondrion, complete genome	Eukaryota	Fungi	Ascomycota	Lecanoromycetes	Lecanorales	Parmeliaceae	Hypogymnia
Kazachstania sinensis			PRJNA430593	38566	23.6218	13	2018-01-18T00:00:00Z	NC_036748.1	588727	Kazachstania sinensis culture NRRL:Y-27222 mitochondrion, complete genome	Eukaryota	Fungi	Ascomycota	Saccharomycetes	Saccharomycetales	Saccharomycetaceae	Kazachstania
[Candida] psychrophila	NRRL Y-17665		PRJNA414809	38445	26.7577	25	2017-10-18T00:00:00Z	NC_036103.1	45577	Candida psychrophila strain NRRL Y-17665 mitochondrion, complete genome	Eukaryota	Fungi	Ascomycota	Saccharomycetes	Saccharomycetales	Debaryomycetaceae	Debaryomyces
Beauveria caledonica			PRJNA328731	38316	26.2788	27	2016-07-12T00:00:00Z	NC_030636.1	38006	Beauveria caledonica isolate fhr1 mitochondrion, complete genome	Eukaryota	Fungi	Ascomycota	Sordariomycetes	Hypocreales	Cordycipitaceae	Beauveria
Magnusiomyces ingens	NRRL Y-17630		PRJNA247662	37684	20.3455	22	2014-05-14T00:00:00Z	NC_024093.1	44077	Magnusiomyces ingens mitochondrion, complete genome	Eukaryota	Fungi	Ascomycota	Saccharomycetes	Saccharomycetales	Dipodascaceae	Magnusiomyces
Candida frijolesensis	NRRL Y-48060		PRJNA70069	37215	21.5531	21	2011-07-14T00:00:00Z	NC_015814.1	434044	Candida frijolesensis mitochondrion, complete genome	Eukaryota	Fungi	Ascomycota	Saccharomycetes	Saccharomycetales	Debaryomycetaceae	Candida
Nakaseomyces delphensis	CBS 2170		PRJNA37803	37016	15.8634	8	2009-04-26T00:00:00Z	NC_012619.1	51657	Nakaseomyces delphensis mitochondrion, complete genome	Eukaryota	Fungi	Ascomycota	Saccharomycetes	Saccharomycetales	Saccharomycetaceae	Nakaseomyces
Colletotrichum lindemuthianum			PRJNA239606	36957	30.8818	16	2014-02-28T00:00:00Z	NC_023540.1	290576	Colletotrichum lindemuthianum mitochondrion, complete genome	Eukaryota	Fungi	Ascomycota	Sordariomycetes	Glomerellales	Glomerellaceae	Colletotrichum
Colletotrichum lupini	CBS 119142		PRJNA311818	36554	29.9064	15	2016-02-12T00:00:00Z	NC_029213.1	145971	Colletotrichum lupini strain CBS 119142 culture-collection CBS:119142 mitochondrion, complete genome	Eukaryota	Fungi	Ascomycota	Sordariomycetes	Glomerellales	Glomerellaceae	Colletotrichum
Komagataella phaffii	CBS 7435	SAMEA2272267	PRJNA66851	35683	22.0245	16	2011-04-06T00:00:00Z	FR839632.1	981350	Pichia pastoris CBS 7435 mitochondrion, complete replicon sequence	Eukaryota	Fungi	Ascomycota	Saccharomycetes	Saccharomycetales	Phaffomycetaceae	Komagataella
Pneumocystis jirovecii			PRJNA190129	35626	25.5038	14	2013-02-25T00:00:00Z	NC_020331.1	42068	Pneumocystis jirovecii mitochondrion, complete genome	Eukaryota	Fungi	Ascomycota	Pneumocystidomycetes	Pneumocystidales	Pneumocystidaceae	Pneumocystis
Sporothrix pallida	SPA8	SAMN02797831	PRJNA248334	35458	24.8209	0	2016-02-09T00:00:00Z	CM003773.1	431197	Sporothrix pallida strain SPA8 mitochondrion, complete sequence, whole genome shotgun sequence	Eukaryota	Fungi	Ascomycota	Sordariomycetes	Ophiostomatales	Ophiostomataceae	Sporothrix
Talaromyces marneffei	MP1		PRJNA12182	35438	24.6289	25	2003-12-03T00:00:00Z	NC_005256.1	37727	Talaromyces marneffei mitochondrion, complete genome	Eukaryota	Fungi	Ascomycota	Eurotiomycetes	Eurotiales	Trichocomaceae	Talaromyces
Yarrowia alimentaria			PRJNA77013	35173	22.83	19	2011-10-16T00:00:00Z	NC_016124.1	479092	Candida alimentaria mitochondrion, complete genome	Eukaryota	Fungi	Ascomycota	Saccharomycetes	Saccharomycetales	Dipodascaceae	Yarrowia
Tolypocladium ophioglossoides			PRJNA348062	35159	27.5292	19	2016-10-13T00:00:00Z	NC_031384.1	71617	Tolypocladium ophioglossoides isolate L2 mitochondrion, complete genome	Eukaryota	Fungi	Ascomycota	Sordariomycetes	Hypocreales	Ophiocordycipitaceae	Tolypocladium
Torulaspora microellipsoides	Y-17058		PRJNA420713	34709	22.2248	14	2017-12-18T00:00:00Z	NC_036376.1	1136883	Torulaspora microellipsoides strain Y-17058 mitochondrion, complete genome	Eukaryota	Fungi	Ascomycota	Saccharomycetes	Saccharomycetales	Saccharomycetaceae	Torulaspora
Fusarium oxysporum	F11		PRJNA166985	34477	30.9917	16	2012-05-18T00:00:00Z	NC_017930.1	5507	Fusarium oxysporum mitochondrion, complete genome	Eukaryota	Fungi	Ascomycota	Sordariomycetes	Hypocreales	Nectriaceae	Fusarium
Colletotrichum salicis			PRJNA399885	33950	30.4389	15	2017-08-24T00:00:00Z	NC_035496.1	1209931	Colletotrichum salicis mitochondrion, complete genome	Eukaryota	Fungi	Ascomycota	Sordariomycetes	Glomerellales	Glomerellaceae	Colletotrichum
Candida albicans	L757		PRJNA168404	33928	31.7437	14	2012-06-13T00:00:00Z	NC_018046.1	5476	Candida albicans strain L757 mitochondrion, complete genome	Eukaryota	Fungi	Ascomycota	Saccharomycetes	Saccharomycetales	Debaryomycetaceae	Candida
Beauveria brongniartii			PRJNA31149	33926	27.336	20	2008-09-04T00:00:00Z	NC_011194.1	118266	Cordyceps brongniartii mitochondrion, complete genome	Eukaryota	Fungi	Ascomycota	Sordariomycetes	Hypocreales	Cordycipitaceae	Beauveria
Aspergillus tubingensis	932		PRJNA16162	33656	26.7827	16	2005-11-09T00:00:00Z	NC_007597.1	5068	Aspergillus tubingensis mitochondrion, complete genome	Eukaryota	Fungi	Ascomycota	Eurotiomycetes	Eurotiales	Aspergillaceae	Aspergillus
Candida pseudojiufengensis	AS2.3693		PRJNA217240	33625	27.7829	16	2013-08-27T00:00:00Z	NC_022156.1	497109	Candida pseudojiufengensis strain AS2.3693 mitochondrion, complete genome	Eukaryota	Fungi	Ascomycota	Saccharomycetes	Saccharomycetales	Debaryomycetaceae	Candida
Torulaspora pretoriensis	YB2430		PRJNA289808	33343	21.4678	8	2015-07-14T00:00:00Z	NC_027457.1	35629	Torulaspora pretoriensis strain YB2430 mitochondrion, complete genome	Eukaryota	Fungi	Ascomycota	Saccharomycetes	Saccharomycetales	Saccharomycetaceae	Torulaspora
Torulaspora quercuum	XZ-46A		PRJNA420712	33299	18.484	17	2017-12-18T00:00:00Z	NC_036375.1	1143185	Torulaspora quercuum strain XZ-46A mitochondrion, complete genome	Eukaryota	Fungi	Ascomycota	Saccharomycetes	Saccharomycetales	Saccharomycetaceae	Torulaspora
Cordyceps militaris	EFCC-C2		PRJNA228987	33277	26.7933	15	2013-11-19T00:00:00Z	NC_022834.1	73501	Cordyceps militaris strain EFCC-C2 mitochondrion, complete genome	Eukaryota	Fungi	Ascomycota	Sordariomycetes	Hypocreales	Cordycipitaceae	Cordyceps
Aspergillus nidulans	FGSC A4		PRJNA13961	33227	24.9376	20	2012-05-09T00:00:00Z	NC_017896.1	227321	Aspergillus nidulans FGSC A4 mitochondrion, complete genome	Eukaryota	Fungi	Ascomycota	Eurotiomycetes	Eurotiales	Aspergillaceae	Aspergillus
[Candida] vartiovaarae	CBS 4289		PRJNA217241	33201	20.918	18	2013-08-27T00:00:00Z	NC_022164.1	51918	Candida vartiovaarae strain CBS 4289 mitochondrion, complete genome	Eukaryota	Fungi	Ascomycota	Saccharomycetes	Saccharomycetales	Phaffomycetaceae	Cyberlindnera
Aspergillus ustus	3.3904		PRJNA267293	33007	25.1613	18	2014-11-14T00:00:00Z	NC_025570.1	40382	Aspergillus ustus strain 3.3904 mitochondrion, complete genome	Eukaryota	Fungi	Ascomycota	Eurotiomycetes	Eurotiales	Aspergillaceae	Aspergillus
Trichoderma hamatum			PRJNA415453	32763	27.6715	20	2017-10-23T00:00:00Z	NC_036144.1	49224	Trichoderma hamatum, complete genome	Eukaryota	Fungi	Ascomycota	Sordariomycetes	Hypocreales	Hypocreaceae	Trichoderma
Candida parapsilosis	CBS 7157 (SR 23)		PRJNA12179	32745	23.8204	20	2003-12-03T00:00:00Z	NC_005253.2	5480	Candida parapsilosis mitochondrion, complete genome	Eukaryota	Fungi	Ascomycota	Saccharomycetes	Saccharomycetales	Debaryomycetaceae	Candida
Schizosaccharomyces cryophilus	OY26		PRJNA524581	32669	30.4203	12	2019-02-27T00:00:00Z	NC_040930.1	866546	Schizosaccharomyces cryophilus strain OY26 mitochondrion, complete genome	Eukaryota	Fungi	Ascomycota	Schizosaccharomycetes	Schizosaccharomycetales	Schizosaccharomycetaceae	Schizosaccharomyces
Lecanora cinereofusca			PRJNA541621	32357	31.1679	14	2019-05-12T00:00:00Z	NC_042184.1	1518593	Lecanora cinereofusca voucher 45937 mitochondrion, complete genome	Eukaryota	Fungi	Ascomycota	Lecanoromycetes	Lecanorales	Lecanoraceae	Lecanora
Pseudogymnoascus sp.	BL308	SAMN04196939	PRJNA299331	32148	28.5523	0	2016-05-27T00:00:00Z	CM004375.1	1436940	Pseudogymnoascus sp. BL308 mitochondrion, complete sequence, whole genome shotgun sequence	Eukaryota	Fungi	Ascomycota	Leotiomycetes	Pseudeurotiaceae	Pseudogymnoascus
Pseudogymnoascus sp.	04NY16	SAMN04196960	PRJNA299331	32146	28.663	0	2016-05-27T00:00:00Z	CM004376.1	1752145	Pseudogymnoascus sp. 04NY16 mitochondrion, complete sequence, whole genome shotgun sequence	Eukaryota	Fungi	Ascomycota	Leotiomycetes	Pseudeurotiaceae	Pseudogymnoascus
Pseudogymnoascus destructans	20631-21	SAMN02981273	PRJNA245147	32146	28.5603	0	2010-12-30T00:00:00Z	CM001060.1	658429	Geomyces destructans 20631-21 mitochondrion, whole genome shotgun sequence	Eukaryota	Fungi	Ascomycota	Leotiomycetes	Pseudeurotiaceae	Pseudogymnoascus
Candida neerlandica	NRRL Y-27057		PRJNA30925	32141	24.3801	18	2008-08-11T00:00:00Z	NC_011133.1	148634	Candida neerlandica mitochondrion, complete genome	Eukaryota	Fungi	Ascomycota	Saccharomycetes	Saccharomycetales	Debaryomycetaceae	Candida
Candida saraburiensis	KU-Xs13		PRJNA217229	32135	25.7943	18	2013-08-27T00:00:00Z	NC_022152.1	694444	Candida saraburiensis strain KU-Xs13 mitochondrion, complete genome	Eukaryota	Fungi	Ascomycota	Saccharomycetes	Saccharomycetales	Debaryomycetaceae	Candida
Candida blackwelliae	AS2.3639		PRJNA217242	32053	24.6092	14	2013-08-27T00:00:00Z	NC_022173.1	497110	Candida blackwellae strain AS2.3639 mitochondrion, complete genome	Eukaryota	Fungi	Ascomycota	Saccharomycetes	Saccharomycetales	Debaryomycetaceae	Candida
Imshaugia aleurites			PRJNA400027	32029	30.463	14	2017-08-24T00:00:00Z	NC_035550.1	172621	Imshaugia aleurites voucher 46246 mitochondrion, complete genome	Eukaryota	Fungi	Ascomycota	Lecanoromycetes	Lecanorales	Parmeliaceae	Imshaugia
Aspergillus fumigatus	SGAir0713	SAMN11579506	PRJNA388547	31749	25.3772	0	2019-06-18T00:00:00Z	CM016889.1	746128	Aspergillus fumigatus strain SGAir0713 mitochondrion, complete sequence, whole genome shotgun sequence	Eukaryota	Fungi	Ascomycota	Eurotiomycetes	Eurotiales	Aspergillaceae	Aspergillus
Talaromyces pinophilus	Jan-95	SAMN04451644	PRJNA310372	31729	24.8416	0	2017-07-18T00:00:00Z	CP017352.1	128442	Talaromyces pinophilus strain 1-95 mitochondrion, complete genome	Eukaryota	Fungi	Ascomycota	Eurotiomycetes	Eurotiales	Trichocomaceae	Talaromyces
Aspergillus flavus	TCM2014		PRJNA281892	31602	25.1661	17	2015-04-22T00:00:00Z	NC_026920.1	5059	Aspergillus flavus strain TCM2014 mitochondrion, complete genome	Eukaryota	Fungi	Ascomycota	Eurotiomycetes	Eurotiales	Aspergillaceae	Aspergillus
Aspergillus luchuensis			PRJNA509799	31228	26.4186	16	2018-12-14T00:00:00Z	NC_040166.1	1069201	Aspergillus luchuensis mitochondrion, complete genome	Eukaryota	Fungi	Ascomycota	Eurotiomycetes	Eurotiales	Aspergillaceae	Aspergillus
Aspergillus kawachii	IFO4308	SAMD00036556	PRJDA66971	31222	26.4237	16	2011-10-27T00:00:00Z	AP012272.1	1033177	Aspergillus kawachii IFO 4308 mitochondrial DNA, complete sequence	Eukaryota	Fungi	Ascomycota	Eurotiomycetes	Eurotiales	Aspergillaceae	Aspergillus
Aspergillus niger	N909		PRJNA19263	31103	26.9009	16	2005-10-05T00:00:00Z	NC_007445.1	5061	Aspergillus niger mitochondrion, complete genome	Eukaryota	Fungi	Ascomycota	Eurotiomycetes	Eurotiales	Aspergillaceae	Aspergillus
Meyerozyma guilliermondii	CBS 2030		PRJNA217230	31070	24.58	20	2013-08-27T00:00:00Z	NC_022154.1	4929	Meyerozyma guilliermondii strain CBS 2030 mitochondrion, complete genome	Eukaryota	Fungi	Ascomycota	Saccharomycetes	Saccharomycetales	Debaryomycetaceae	Meyerozyma
Epidermophyton floccosum	ATCC 26072		PRJNA15651	30910	23.4261	24	2005-09-09T00:00:00Z	NC_007394.1	34391	Epidermophyton floccosum mitochondrion, complete genome	Eukaryota	Fungi	Ascomycota	Eurotiomycetes	Onygenales	Arthrodermataceae	Epidermophyton
Colletotrichum acutatum	KC05		PRJNA287384	30892	30.5095	15	2015-06-18T00:00:00Z	NC_027280.1	27357	Colletotrichum acutatum strain KC05 mitochondrion, complete genome	Eukaryota	Fungi	Ascomycota	Sordariomycetes	Glomerellales	Glomerellaceae	Colletotrichum
Colletotrichum tamarilloi			PRJNA316242	30824	30.5022	15	2016-03-28T00:00:00Z	NC_029706.1	1209934	Colletotrichum tamarilloi mitochondrion, complete genome	Eukaryota	Fungi	Ascomycota	Sordariomycetes	Glomerellales	Glomerellaceae	Colletotrichum
Kazachstania servazzii	NRRL Y-12661		PRJNA12156	30782	22.4839	12	2003-06-20T00:00:00Z	NC_004918.1	27293	Saccharomyces servazzii mitochondrion, complete genome	Eukaryota	Fungi	Ascomycota	Saccharomycetes	Saccharomycetales	Saccharomycetaceae	Kazachstania
Ramalina intermedia			PRJNA563378	30678	30.341	15	2019-09-06T00:00:00Z	NC_044483.1	86788	Ramalina intermedia voucher 44717 mitochondrion, complete genome	Eukaryota	Fungi	Ascomycota	Lecanoromycetes	Lecanorales	Ramalinaceae	Ramalina
Fusarium mangiferae			PRJNA311899	30629	31.3167	18	2016-02-12T00:00:00Z	NC_029194.1	192010	Fusarium mangiferae mitochondrion, complete genome	Eukaryota	Fungi	Ascomycota	Sordariomycetes	Hypocreales	Nectriaceae	Fusarium
Candida alai			PRJNA56099	30368	20.9365	14	2010-10-20T00:00:00Z	NC_014612.1	434040	Candida alai mitochondrion, complete genome	Eukaryota	Fungi	Ascomycota	Saccharomycetes	Saccharomycetales	Debaryomycetaceae	Candida
Brettanomyces custersianus	CBS 4805		PRJNA40147	30058	21.0393	19	2009-08-24T00:00:00Z	NC_013145.2	13368	Brettanomyces custersianus mitochondrion, complete genome	Eukaryota	Fungi	Ascomycota	Saccharomycetes	Saccharomycetales	Pichiaceae	Brettanomyces
Colletotrichum fioriniae			PRJNA320565	30020	30.0433	15	2016-05-04T00:00:00Z	NC_030052.1	710243	Colletotrichum fioriniae mitochondrion, complete genome	Eukaryota	Fungi	Ascomycota	Sordariomycetes	Glomerellales	Glomerellaceae	Colletotrichum
Trichoderma asperellum	B05	SAMN02666739	PRJNA438339	29999	27.7809	17	2015-06-23T00:00:00Z	KR952346.1	101201	Trichoderma asperellum strain B05 mitochondrion, complete genome	Eukaryota	Fungi	Ascomycota	Sordariomycetes	Hypocreales	Hypocreaceae	Trichoderma
Trichoderma asperellum	B05	SAMN02666739	PRJNA438334	29999	27.7809	17	2018-03-14T00:00:00Z	NC_037075.1	101201	Trichoderma asperellum strain B05 mitochondrion, complete genome	Eukaryota	Fungi	Ascomycota	Sordariomycetes	Hypocreales	Hypocreaceae	Trichoderma
Beauveria bassiana			PRJNA29521	29961	27.2454	15	2008-05-02T00:00:00Z	NC_010652.2	176275	Beauveria bassiana mitochondrion, complete genome	Eukaryota	Fungi	Ascomycota	Sordariomycetes	Hypocreales	Cordycipitaceae	Beauveria
Zygosaccharomyces parabailii	ATCC 60483	SAMN06276355	PRJNA369052	29945	26.6088	13	2017-02-03T00:00:00Z	CP019506.1	1365886	Zygosaccharomyces parabailii strain ATCC 60483 mitochondrion, complete genome	Eukaryota	Fungi	Ascomycota	Saccharomycetes	Saccharomycetales	Saccharomycetaceae	Zygosaccharomyces
Penicillium roqueforti	UASWS P1	SAMN02666700	PRJNA287952	29908	25.3945	19	2015-06-23T00:00:00Z	KR952335.1	5082	Penicillium roqueforti strain UASWS P1 mitochondrion, complete genome	Eukaryota	Fungi	Ascomycota	Eurotiomycetes	Eurotiales	Aspergillaceae	Penicillium
Candida subhashii	FR 392		PRJNA50829	29795	52.6699	17	2010-07-27T00:00:00Z	NC_014337.1	561895	Candida subhashii mitochondrion, complete genome	Eukaryota	Fungi	Ascomycota	Saccharomycetes	Saccharomycetales	Candida
Candida jiufengensis	AS2.3688		PRJNA60335	29672	28.3533	17	2010-11-18T00:00:00Z	NC_014693.1	497108	Candida jiufengensis mitochondrion, complete genome	Eukaryota	Fungi	Ascomycota	Saccharomycetes	Saccharomycetales	Debaryomycetaceae	Candida
Metschnikowia reukaufii	MR1	SAMN05510675	PRJNA336445	29534	32.637	0	2018-08-20T00:00:00Z	CM010605.1	27327	Metschnikowia reukaufii strain MR1 mitochondrion, complete sequence, whole genome shotgun sequence	Eukaryota	Fungi	Ascomycota	Saccharomycetes	Saccharomycetales	Metschnikowiaceae	Metschnikowia
Debaryomyces hansenii	CBS767		PRJNA12410	29462	27.0145	18	2007-12-18T00:00:00Z	NC_010166.1	4959	Debaryomyces hansenii mitochondrion, complete genome	Eukaryota	Fungi	Ascomycota	Saccharomycetes	Saccharomycetales	Debaryomycetaceae	Debaryomyces
Trichoderma gamsii	KUC1747		PRJNA322466	29303	28.2531	18	2016-05-23T00:00:00Z	NC_030218.1	398673	Trichoderma gamsii strain KUC1747 mitochondrion, complete genome	Eukaryota	Fungi	Ascomycota	Sordariomycetes	Hypocreales	Hypocreaceae	Trichoderma
Aspergillus oryzae	RIB40		PRJNA28175	29202	26.1523	0	2006-08-11T00:00:00Z	NC_008282.1	5062	Aspergillus oryzae mitochondrion, complete genome	Eukaryota	Fungi	Ascomycota	Eurotiomycetes	Eurotiales	Aspergillaceae	Aspergillus
Aspergillus oryzae	3.042		PRJNA169655	29192	26.1647	14	2012-06-26T00:00:00Z	JX129489.1	1160506	Aspergillus oryzae 3.042 mitochondrion, complete genome	Eukaryota	Fungi	Ascomycota	Eurotiomycetes	Eurotiales	Aspergillaceae	Aspergillus
Aspergillus parasiticus			PRJNA532185	29141	26.1556	17	2019-04-10T00:00:00Z	NC_041445.1	5067	Aspergillus parasiticus mitochondrion, complete genome	Eukaryota	Fungi	Ascomycota	Eurotiomycetes	Eurotiales	Aspergillaceae	Aspergillus
Kazachstania unispora	Y-1556		PRJNA420706	29129	24.2198	15	2017-12-18T00:00:00Z	NC_036378.1	27294	Kazachstania unispora strain Y-1556 mitochondrion, complete genome	Eukaryota	Fungi	Ascomycota	Saccharomycetes	Saccharomycetales	Saccharomycetaceae	Kazachstania
Geotrichum candidum	CLIB 918		PRJNA268631	29008	27.6441	15	2014-11-13T00:00:00Z	NC_025768.1	1173061	Galactomyces candidum complete mitochondrial genome, strain CLIB 918	Eukaryota	Fungi	Ascomycota	Saccharomycetes	Saccharomycetales	Dipodascaceae	Geotrichum
Penicillium digitatum	Pd01-ZJU pd01		PRJNA62571	28978	25.3399	15	2011-02-07T00:00:00Z	NC_015080.1	36651	Penicillium digitatum mitochondrion, complete genome	Eukaryota	Fungi	Ascomycota	Eurotiomycetes	Eurotiales	Aspergillaceae	Penicillium
Penicillium digitatum	PHI26	SAMN02399970	PRJNA157541	28977	25.3373	15	2012-12-03T00:00:00Z	CM001645.1	1170229	Penicillium digitatum PHI26 mitochondrion, whole genome shotgun sequence	Eukaryota	Fungi	Ascomycota	Eurotiomycetes	Eurotiales	Aspergillaceae	Penicillium
Penicillium digitatum	Pd1	SAMN02981416	PRJNA302315	28970	25.3435	15	2012-12-03T00:00:00Z	CM001644.1	1170230	Penicillium digitatum Pd1 mitochondrion, whole genome shotgun sequence	Eukaryota	Fungi	Ascomycota	Eurotiomycetes	Eurotiales	Aspergillaceae	Penicillium
Exophiala lecanii-corni	CBS 102400	SAMN09980456	PRJNA489473	28896	25.8306	0	2018-12-19T00:00:00Z	CP034382.1	91925	Exophiala lecanii-corni strain CBS 102400 mitochondrion, complete genome	Eukaryota	Fungi	Ascomycota	Eurotiomycetes	Chaetothyriales	Herpotrichiellaceae	Exophiala
Torulaspora delbrueckii	CBS 5448		PRJNA288963	28793	25.27	8	2015-07-08T00:00:00Z	NC_027433.1	4950	Torulaspora delbrueckii strain CBS 5448 mitochondrion, complete genome	Eukaryota	Fungi	Ascomycota	Saccharomycetes	Saccharomycetales	Saccharomycetaceae	Torulaspora
Penicillium solitum	20-01		PRJNA76897	28601	25.4711	16	2011-11-15T00:00:00Z	NC_016187.1	60172	Penicillium solitum mitochondrion, complete genome	Eukaryota	Fungi	Ascomycota	Eurotiomycetes	Eurotiales	Aspergillaceae	Penicillium
Arthroderma uncinatum	ATCC 28454		PRJNA38599	28530	23.4525	15	2009-06-19T00:00:00Z	NC_012828.1	74035	Arthroderma uncinatum mitochondrion, complete genome	Eukaryota	Fungi	Ascomycota	Eurotiomycetes	Onygenales	Arthrodermataceae	Arthroderma
[Candida] nivariensis	Y-48269		PRJNA420701	28524	17.4099	11	2017-12-18T00:00:00Z	NC_036379.1	418086	[Candida] nivariensis strain Y-48269 mitochondrion, complete genome	Eukaryota	Fungi	Ascomycota	Saccharomycetes	Saccharomycetales	Saccharomycetaceae	Nakaseomyces
Penicillium nordicum	UASWS BFE487	SAMN02666716	PRJNA239658	28520	25.4348	17	2015-07-16T00:00:00Z	KR952336.1	229535	Penicillium nordicum strain UASWS BFE487 mitochondrion, partial genome	Eukaryota	Fungi	Ascomycota	Eurotiomycetes	Eurotiales	Aspergillaceae	Penicillium
Gomphillus americanus			PRJNA387817	28370	28.4279	13	2017-05-24T00:00:00Z	NC_034790.1	1940652	Gomphillus americanus voucher NYBG:Lendemer 45954 mitochondrion, complete genome	Eukaryota	Fungi	Ascomycota	Lecanoromycetes	Ostropales	Graphidaceae	Gomphillus
Penicillium polonicum		SAMN04395165	PRJNA322157	28192	25.564	15	2016-05-19T00:00:00Z	NC_030172.1	60169	Penicillium polonicum mitochondrion, complete genome	Eukaryota	Fungi	Ascomycota	Eurotiomycetes	Eurotiales	Aspergillaceae	Penicillium
Parengyodontium album			PRJNA359038	28081	25.868	17	2016-12-27T00:00:00Z	NC_032302.1	37998	Parengyodontium album voucher ATCC:56482 mitochondrion, complete genome	Eukaryota	Fungi	Ascomycota	Sordariomycetes	Hypocreales	Cordycipitaceae	Parengyodontium
Yarrowia phangngaensis			PRJNA77017	28017	22.7755	15	2011-10-16T00:00:00Z	NC_016126.1	444778	Candida phangngaensis voucher CBS:10407 mitochondrion, complete genome	Eukaryota	Fungi	Ascomycota	Saccharomycetes	Saccharomycetales	Dipodascaceae	Yarrowia
Beauveria pseudobassiana	C1010		PRJNA226117	28006	27.5441	15	2013-11-03T00:00:00Z	NC_022708.1	931006	Beauveria pseudobassiana strain C1010 mitochondrion, complete genome	Eukaryota	Fungi	Ascomycota	Sordariomycetes	Hypocreales	Cordycipitaceae	Beauveria
Groenewaldozyma salmanticensis			PRJNA56101	27812	20.2359	16	2010-10-20T00:00:00Z	NC_014613.1	49332	Candida salmanticensis mitochondrion, complete genome	Eukaryota	Fungi	Ascomycota	Saccharomycetes	Saccharomycetales	Trichomonascaceae	Groenewaldozyma
Wickerhamomyces canadensis	21		PRJNA11827	27694	18.1447	18	1995-09-30T00:00:00Z	NC_001762.1	1156965	Pichia canadensis mitochondrion, complete genome	Eukaryota	Fungi	Ascomycota	Saccharomycetes	Saccharomycetales	Phaffomycetaceae	Wickerhamomyces
Paecilomyces penicillatus	SAAS_ppe1		PRJNA553939	27480	27.5218	17	2019-07-22T00:00:00Z	NC_043850.1	264952	Paecilomyces penicillatus strain SAAS_ppe1 mitochondrion, complete genome	Eukaryota	Fungi	Ascomycota	Sordariomycetes	Hypocreales	Clavicipitaceae	Paecilomyces
Acremonium chrysogenum	ATCC 11550	SAMN02799700	PRJNA248608	27310	26.5471	2	2014-08-15T00:00:00Z	JPKY01000541.1	857340	Acremonium chrysogenum ATCC 11550 scaffold543 mitochondrial, whole genome shotgun sequence	Eukaryota	Fungi	Ascomycota	Sordariomycetes	Hypocreales	Acremonium
Acremonium chrysogenum	ATCC 11550		PRJNA232911	27266	26.5422	17	2014-01-02T00:00:00Z	NC_023268.1	5044	Acremonium chrysogenum mitochondrion, complete genome	Eukaryota	Fungi	Ascomycota	Sordariomycetes	Hypocreales	Acremonium
Monascus purpureus	GB-01	SAMD00156808	PRJDB7887	27264	25.7629	16	2019-02-05T00:00:00Z	AP019407.1	5098	Monascus purpureus GB-01 mitochondrial DNA, complete sequence	Eukaryota	Fungi	Ascomycota	Eurotiomycetes	Eurotiales	Aspergillaceae	Monascus
Cairneyella variabilis			PRJNA316297	27186	26.2709	16	2016-03-28T00:00:00Z	NC_029759.1	1802957	Cairneyella variabilis isolate VPRI 42388 mitochondrion, complete genome	Eukaryota	Fungi	Ascomycota	Leotiomycetes	Helotiales	Helotiaceae	Cairneyella
Verticillium dahliae			PRJNA17339	27184	27.3175	15	2006-07-20T00:00:00Z	NC_008248.1	27337	Verticillium dahliae mitochondrion, complete genome	Eukaryota	Fungi	Ascomycota	Sordariomycetes	Glomerellales	Plectosphaerellaceae	Verticillium
Sporothrix schenckii	ATCC 10268		PRJNA71799	27125	25.0986	17	2011-08-10T00:00:00Z	NC_015923.1	29908	Sporothrix schenckii mitochondrion, complete genome	Eukaryota	Fungi	Ascomycota	Sordariomycetes	Ophiostomatales	Ophiostomataceae	Sporothrix
[Candida] auris	JCM 15448	SAMD00117055	PRJDB6988	27071	22.6922	13	2019-07-10T00:00:00Z	AP018713.1	498019	[Candida] auris JCM 15448 mitochondrial DNA, complete sequence	Eukaryota	Fungi	Ascomycota	Saccharomycetes	Saccharomycetales	Metschnikowiaceae	Clavispora
Ogataea philodendri	CBS 6075		PRJNA217272	27063	23.8554	14	2013-08-27T00:00:00Z	NC_022165.1	1378263	Ogataea philodendri strain CBS 6075 mitochondrion, complete genome	Eukaryota	Fungi	Ascomycota	Saccharomycetes	Saccharomycetales	Pichiaceae	Ogataea
Penicillium chrysogenum	P2niaD18	SAMN02742620	PRJNA246057	27017	24.7067	0	2014-06-23T00:00:00Z	CM002802.1	5076	Penicillium chrysogenum strain P2niaD18 mitochondrion, complete sequence, whole genome shotgun sequence	Eukaryota	Fungi	Ascomycota	Eurotiomycetes	Eurotiales	Aspergillaceae	Penicillium
Saccharomycetaceae sp. 'Ashbya aceri'		SAMN03081470	PRJNA39551	26996	17.5804	8	2014-06-05T00:00:00Z	CP006258.1	566037	Saccharomycetaceae sp. &apos;Ashbya aceri&apos; mitochondrion, complete genome	Eukaryota	Fungi	Ascomycota	Saccharomycetes	Saccharomycetales	Saccharomycetaceae
Trichophyton rubrum	BMU 01672		PRJNA38631	26985	23.5094	17	2009-06-19T00:00:00Z	NC_012824.1	5551	Trichophyton rubrum mitochondrion, complete genome	Eukaryota	Fungi	Ascomycota	Eurotiomycetes	Onygenales	Arthrodermataceae	Trichophyton
Pseudogymnoascus pannorum	NN050741		PRJNA287931	26918	28.1039	15	2015-06-24T00:00:00Z	NC_027422.1	79858	Pseudogymnoascus pannorum strain NN050741 mitochondrion, complete genome	Eukaryota	Fungi	Ascomycota	Leotiomycetes	Pseudeurotiaceae	Pseudogymnoascus
Cladophialophora bantiana			PRJNA328695	26821	24.5293	16	2016-07-12T00:00:00Z	NC_030600.1	89940	Cladophialophora bantiana mitochondrion, complete genome	Eukaryota	Fungi	Ascomycota	Eurotiomycetes	Chaetothyriales	Herpotrichiellaceae	Cladophialophora
Cladophialophora carrionii	KSF	SAMN03782125	PRJNA287439	26795	25.4973	16	2016-08-09T00:00:00Z	CM004524.1	86049	Cladophialophora carrionii strain KSF mitochondrion, complete sequence, whole genome shotgun sequence	Eukaryota	Fungi	Ascomycota	Eurotiomycetes	Chaetothyriales	Herpotrichiellaceae	Cladophialophora
Eremothecium sinecaudum	ATCC 58844	SAMN04445727	PRJNA313947	26238	20.0358	8	2016-02-04T00:00:00Z	CP014249.1	45286	Eremothecium sinecaudum strain ATCC 58844 mitochondrion, complete genome	Eukaryota	Fungi	Ascomycota	Saccharomycetes	Saccharomycetales	Saccharomycetaceae	Eremothecium
Candida theae	G-17		PRJNA217282	26234	24.251	17	2013-08-27T00:00:00Z	NC_022169.1	1198502	Candida theae strain G-17 mitochondrion, complete genome	Eukaryota	Fungi	Ascomycota	Saccharomycetes	Saccharomycetales	Debaryomycetaceae	Candida
Candida sake	CBS 159		PRJNA217248	26205	25.7355	17	2013-08-27T00:00:00Z	NC_022168.1	39397	Candida sake strain CBS 159 mitochondrion, complete genome	Eukaryota	Fungi	Ascomycota	Saccharomycetes	Saccharomycetales	Candida
Verticillium nonalfalfae			PRJNA311835	26139	26.9215	15	2016-02-12T00:00:00Z	NC_029238.1	1051616	Verticillium nonalfalfae mitochondrion, complete genome	Eukaryota	Fungi	Ascomycota	Sordariomycetes	Glomerellales	Plectosphaerellaceae	Verticillium
Pneumocystis carinii			PRJNA125	26119	29.8059	17	2009-12-22T00:00:00Z	NC_013660.2	4754	Pneumocystis carinii mitochondrion, complete genome	Eukaryota	Fungi	Ascomycota	Pneumocystidomycetes	Pneumocystidales	Pneumocystidaceae	Pneumocystis
Exophiala dermatitidis	NIH/UT8656		PRJNA225511	26004	25.8806	16	2014-09-12T00:00:00Z	NW_008751656.1	858893	Exophiala dermatitidis NIH/UT8656 mitochondrion, whole genome shotgun sequence	Eukaryota	Fungi	Ascomycota	Eurotiomycetes	Chaetothyriales	Herpotrichiellaceae	Exophiala
Lecanicillium saksenae			PRJNA301246	25919	26.5288	15	2015-11-05T00:00:00Z	NC_028330.1	468837	Lecanicillium saksenae mitochondrion, complete genome	Eukaryota	Fungi	Ascomycota	Sordariomycetes	Hypocreales	Cordycipitaceae	Lecanicillium
Naumovozyma castellii	NRRL Y-12630		PRJNA10622	25753	20.386	9	2002-05-23T00:00:00Z	NC_003920.1	27288	Saccharomyces castellii mitochondrion, complete genome	Eukaryota	Fungi	Ascomycota	Saccharomycetes	Saccharomycetales	Saccharomycetaceae	Naumovozyma
Pochonia chlamydosporia	170		PRJNA229048	25615	28.2764	15	2013-11-19T00:00:00Z	NC_022835.1	280754	Metacordyceps chlamydosporia strain 170 mitochondrion, complete genome	Eukaryota	Fungi	Ascomycota	Sordariomycetes	Hypocreales	Clavicipitaceae	Pochonia
Tolypocladium inflatum	ARSEF 3280		PRJNA420703	25328	27.7874	15	2017-12-18T00:00:00Z	NC_036382.1	29910	Tolypocladium inflatum strain ARSEF 3280 mitochondrion, complete genome	Eukaryota	Fungi	Ascomycota	Sordariomycetes	Hypocreales	Ophiocordycipitaceae	Tolypocladium
Graphis lineola			PRJNA407179	24945	29.4568	12	2017-09-13T00:00:00Z	NC_035824.1	1257147	Graphis lineola voucher 46096 mitochondrion, complete genome	Eukaryota	Fungi	Ascomycota	Lecanoromycetes	Ostropales	Graphidaceae	Graphis
Clavispora lusitaniae	CBS 6936		PRJNA217247	24896	26.8397	18	2013-08-27T00:00:00Z	NC_022161.1	36911	Clavispora lusitaniae strain CBS 6936 mitochondrion, complete genome	Eukaryota	Fungi	Ascomycota	Saccharomycetes	Saccharomycetales	Metschnikowiaceae	Clavispora
Metarhizium anisopliae	ME1		PRJNA16883	24673	28.3954	15	2006-06-06T00:00:00Z	NC_008068.1	5530	Metarhizium anisopliae mitochondrion, complete genome	Eukaryota	Fungi	Ascomycota	Sordariomycetes	Hypocreales	Clavicipitaceae	Metarhizium
Pneumocystis murina			PRJNA190168	24608	29.7789	15	2013-02-25T00:00:00Z	NC_020332.1	263815	Pneumocystis murina mitochondrion, complete genome	Eukaryota	Fungi	Ascomycota	Pneumocystidomycetes	Pneumocystidales	Pneumocystidaceae	Pneumocystis
Acremonium fuci	3a34		PRJNA317899	24565	28.7767	15	2016-04-09T00:00:00Z	NC_029851.1	281364	Acremonium fuci strain 3a34 culture-collection VKM:F-4473 mitochondrion, complete genome	Eukaryota	Fungi	Ascomycota	Sordariomycetes	Hypocreales	Acremonium
Akanthomyces muscarius			PRJNA12115	24499	27.148	15	2003-01-08T00:00:00Z	NC_004514.1	2231603	Lecanicillium muscarium mitochondrion, complete genome	Eukaryota	Fungi	Ascomycota	Sordariomycetes	Hypocreales	Cordycipitaceae	Akanthomyces
Zygosaccharomyces mellis	Y-12628		PRJNA420700	24335	20.3123	14	2017-12-18T00:00:00Z	NC_036374.1	42258	Zygosaccharomyces mellis strain Y-12628 mitochondrion, complete genome	Eukaryota	Fungi	Ascomycota	Saccharomycetes	Saccharomycetales	Saccharomycetaceae	Zygosaccharomyces
Trichophyton mentagrophytes	BMU 03104		PRJNA38595	24297	24.0277	15	2009-06-19T00:00:00Z	NC_012826.1	523103	Trichophyton mentagrophytes mitochondrion, complete genome	Eukaryota	Fungi	Ascomycota	Eurotiomycetes	Onygenales	Arthrodermataceae	Trichophyton
Candida metapsilosis	MCO448		PRJNA13794	24152	25.0911	15	2005-04-19T00:00:00Z	NC_006971.1	273372	Candida metapsilosis mitochondrion, complete genome	Eukaryota	Fungi	Ascomycota	Saccharomycetes	Saccharomycetales	Debaryomycetaceae	Candida
Nannizzia nana	ATCC 42129		PRJNA38603	24105	24.4721	15	2009-06-19T00:00:00Z	NC_012830.1	119676	Arthroderma obtusum mitochondrion, complete genome	Eukaryota	Fungi	Ascomycota	Eurotiomycetes	Onygenales	Arthrodermataceae	Nannizzia
Lomentospora prolificans	JHH-5317	SAMN07322686	PRJNA392827	23987	26.9354	3	2017-09-15T00:00:00Z	CM008229.1	41688	Lomentospora prolificans strain JHH-5317 mitochondrion, complete sequence, whole genome shotgun sequence	Eukaryota	Fungi	Ascomycota	Sordariomycetes	Microascales	Microascaceae	Lomentospora
Microsporum canis	ATCC 36299		PRJNA38633	23943	24.149	15	2009-06-19T00:00:00Z	NC_012832.1	63405	Microsporum canis mitochondrion, complete genome	Eukaryota	Fungi	Ascomycota	Eurotiomycetes	Onygenales	Arthrodermataceae	Microsporum
Zasmidium cellare			PRJNA325969	23743	27.844	15	2016-06-17T00:00:00Z	NC_030334.1	395010	Zasmidium cellare mitochondrion, complete genome	Eukaryota	Fungi	Ascomycota	Dothideomycetes	Capnodiales	Mycosphaerellaceae	Zasmidium
Lachancea thermotolerans	CBS 6340		PRJNA13307	23584	24.8813	11	2005-01-14T00:00:00Z	NC_006626.1	381046	Kluyveromyces thermotolerans mitochondrion, complete genome	Eukaryota	Fungi	Ascomycota	Saccharomycetes	Saccharomycetales	Saccharomycetaceae	Lachancea
Eremothecium gossypii	ATCC 10895		PRJNA10623	23564	18.8126	8	2004-03-08T00:00:00Z	NC_005789.1	284811	Ashbya gossypii ATCC 10895 mitochondrion, complete genome	Eukaryota	Fungi	Ascomycota	Saccharomycetes	Saccharomycetales	Saccharomycetaceae	Eremothecium
Eremothecium gossypii	FDAG1		PRJNA173925	23497	18.8152	8	2012-01-27T00:00:00Z	CP002712.1	1034331	Ashbya gossypii FDAG1 mitochondrion, complete sequence	Eukaryota	Fungi	Ascomycota	Saccharomycetes	Saccharomycetales	Saccharomycetaceae	Eremothecium
Wickerhamomyces pijperi	CBS 2887		PRJNA217238	23268	22.7308	9	2013-08-27T00:00:00Z	NC_022166.1	599730	Wickerhamomyces pijperi strain CBS 2887 mitochondrion, complete genome	Eukaryota	Fungi	Ascomycota	Saccharomycetes	Saccharomycetales	Phaffomycetaceae	Wickerhamomyces
Byssochlamys spectabilis	MTDF-01	SAMN10127184	PRJNA493022	23227	25.4747	0	2019-01-04T00:00:00Z	CM012224.1	264951	Byssochlamys spectabilis strain MTDF-01 mitochondrion, complete sequence, whole genome shotgun sequence	Eukaryota	Fungi	Ascomycota	Eurotiomycetes	Eurotiales	Thermoascaceae	Byssochlamys
Starmerella bacillaris	CECT 11046		PRJNA12401	23114	21.3334	15	2004-07-12T00:00:00Z	NC_005972.1	1247836	Candida zemplinina mitochondrion, complete genome	Eukaryota	Fungi	Ascomycota	Saccharomycetes	Saccharomycetales	Starmerella
Candida orthopsilosis	MCO456		PRJNA13793	22528	25.0355	15	2005-04-19T00:00:00Z	NC_006972.1	273371	Candida orthopsilosis mitochondrion, complete genome	Eukaryota	Fungi	Ascomycota	Saccharomycetes	Saccharomycetales	Debaryomycetaceae	Candida
Sarocladium implicatum			PRJNA276220	22376	26.1173	12	2015-02-25T00:00:00Z	NC_026534.1	1610689	Acremonium implicatum mitochondrion, complete genome	Eukaryota	Fungi	Ascomycota	Sordariomycetes	Hypocreales	Sarocladiaceae	Sarocladium
Saccharomyces cerevisiae	R008	SAMN01915092	PRJNA162713	22149	38.7196	0	2014-02-26T00:00:00Z	CM002421.1	1182966	Saccharomyces cerevisiae R008 mitochondrion, whole genome shotgun sequence	Eukaryota	Fungi	Ascomycota	Saccharomycetes	Saccharomycetales	Saccharomycetaceae	Saccharomyces
[Candida] intermedia	PYCC 4715	SAMEA4029009	PRJEB14359	22057	27.4199	3	2016-11-25T00:00:00Z	LT635771.1	45354	[Candida] intermedia strain PYCC 4715 genome assembly, organelle: mitochondrion	Eukaryota	Fungi	Ascomycota	Saccharomycetes	Saccharomycetales	Metschnikowiaceae	Clavispora
[Candida] intermedia	CBS 141442	SAMEA4029010	PRJEB14359	21871	27.3056	3	2016-11-25T00:00:00Z	LT635763.1	45354	[Candida] intermedia strain CBS 141442 genome assembly, organelle: mitochondrion	Eukaryota	Fungi	Ascomycota	Saccharomycetes	Saccharomycetales	Metschnikowiaceae	Clavispora
[Candida] glabrata	DSY562	SAMN06328411	PRJNA374542	20086	17.4749	11	2017-07-14T00:00:00Z	CM008094.1	5478	[Candida] glabrata strain DSY562 mitochondrion, complete sequence, whole genome shotgun sequence	Eukaryota	Fungi	Ascomycota	Saccharomycetes	Saccharomycetales	Saccharomycetaceae	Nakaseomyces
[Candida] glabrata	DSY565	SAMN06328412	PRJNA374542	20086	17.4749	11	2017-07-14T00:00:00Z	CM008107.1	5478	[Candida] glabrata strain DSY565 mitochondrion, complete sequence, whole genome shotgun sequence	Eukaryota	Fungi	Ascomycota	Saccharomycetes	Saccharomycetales	Saccharomycetaceae	Nakaseomyces
[Candida] glabrata	CBS 138		PRJNA12376	20063	17.6444	11	2003-04-07T00:00:00Z	NC_004691.1	284593	Candida glabrata mitochondrion, complete genome	Eukaryota	Fungi	Ascomycota	Saccharomycetes	Saccharomycetales	Saccharomycetaceae	Nakaseomyces
Schizosaccharomyces pombe	972h-		PRJNA127	19431	30.0911	10	1990-11-28T00:00:00Z	NC_001326.1	4896	Schizosaccharomyces pombe mitochondrion, complete genome	Eukaryota	Fungi	Ascomycota	Schizosaccharomycetes	Schizosaccharomycetales	Schizosaccharomycetaceae	Schizosaccharomyces
Hanseniaspora uvarum	MUCL 31704		PRJNA16353	18844	29.325	8	2006-02-08T00:00:00Z	NC_007780.1	29833	Hanseniaspora uvarum mitochondrion, complete genome	Eukaryota	Fungi	Ascomycota	Saccharomycetes	Saccharomycetales	Saccharomycodaceae	Hanseniaspora
Rhizoctonia solani	AG3 Rhs1AP		PRJNA207568	235849	35.9052	127	2013-06-10T00:00:00Z	NC_021436.1	456999	Rhizoctonia solani strain AG3 Rhs1AP mitochondrion, complete genome	Eukaryota	Fungi	Basidiomycota	Agaricomycetes	Cantharellales	Ceratobasidiaceae	Rhizoctonia
Blastosporella zonata	Bzo6		PRJNA495536	200401	34.7957	56	2018-10-10T00:00:00Z	NC_039440.1	530045	Blastosporella zonata strain Bzo6 mitochondrion, complete genome	Eukaryota	Fungi	Basidiomycota	Agaricomycetes	Agaricales	Tricholomataceae	Blastosporella
Ustilago bromivora	UB2112	SAMEA3928733	PRJEB7751	177540	35.9902	42	2016-11-03T00:00:00Z	LT558140.1	307758	Ustilago bromivora strain UB2112 genome assembly, organelle: mitochondrion	Eukaryota	Fungi	Basidiomycota	Ustilaginomycetes	Ustilaginales	Ustilaginaceae	Ustilago
Pyrrhoderma noxium	FFPRI411160	SAMN06480491	PRJNA377805	163449	28.667	110	2017-09-06T00:00:00Z	CM008263.2	2282107	Pyrrhoderma noxium strain FFPRI411160 mitochondrion, complete sequence, whole genome shotgun sequence	Eukaryota	Fungi	Basidiomycota	Agaricomycetes	Hymenochaetales	Hymenochaetaceae	Pyrrhoderma
Rhizoctonia solani	AG-1 IB		PRJEB40	162751	36.4121	59	2013-03-19T00:00:00Z	HF546977.1	1108050	Rhizoctonia solani strain AG-1 IB complete mitochondrial genome, isolate 7/3/14	Eukaryota	Fungi	Basidiomycota	Agaricomycetes	Cantharellales	Ceratobasidiaceae	Rhizoctonia
Phlebia radiata	79		PRJNA186760	156348	31.1721	126	2013-01-10T00:00:00Z	NC_020148.1	5308	Phlebia radiata strain 79 mitochondrion, complete genome	Eukaryota	Fungi	Basidiomycota	Agaricomycetes	Polyporales	Meruliaceae	Phlebia
Porodaedalea pini	BCRC 35384		PRJNA573170	144970	28.2638	115	2019-09-21T00:00:00Z	NC_044675.1	108901	Porodaedalea pini strain BCRC 35384 mitochondrion, complete genome	Eukaryota	Fungi	Basidiomycota	Agaricomycetes	Hymenochaetales	Hymenochaetaceae	Porodaedalea
Amanita thiersii			PRJNA591513	137428	24.0046	43	2019-11-25T00:00:00Z	NC_045201.1	235537	Amanita thiersii mitochondrion, complete genome	Eukaryota	Fungi	Basidiomycota	Agaricomycetes	Agaricales	Amanitaceae	Amanita
Agaricus bisporus var. bisporus	ARP23	SAMN11866897	PRJNA544931	137116	29.1053	0	2019-07-03T00:00:00Z	CM017010.1	192523	Agaricus bisporus var. bisporus strain ARP23 mitochondrion, complete sequence, whole genome shotgun sequence	Eukaryota	Fungi	Basidiomycota	Agaricomycetes	Agaricales	Agaricaceae	Agaricus
Tephrocybe rancida	TRssc25		PRJNA495558	126794	38.2928	36	2018-10-10T00:00:00Z	NC_039442.1	117070	Tephrocybe rancida strain TRssc25 mitochondrion, complete genome	Eukaryota	Fungi	Basidiomycota	Agaricomycetes	Agaricales	Lyophyllaceae	Tephrocybe
Ganoderma calidophilum			PRJNA479105	124588	25.435	76	2018-07-05T00:00:00Z	NC_037938.1	2026244	Ganoderma calidophilum mitochondrion, complete genome	Eukaryota	Fungi	Basidiomycota	Agaricomycetes	Polyporales	Polyporaceae	Ganoderma
Armillaria solidipes			PRJNA541644	122167	29.1797	49	2019-05-12T00:00:00Z	NC_042231.1	1076256	Armillaria solidipes mitochondrion, complete genome	Eukaryota	Fungi	Basidiomycota	Agaricomycetes	Agaricales	Physalacriaceae	Armillaria
Lentinula edodes	akiyamaA567_pro_pm_17		PRJNA172364	121394	30.7009	27	2012-08-10T00:00:00Z	NC_018365.1	5353	Lentinula edodes mitochondrion, complete genome	Eukaryota	Fungi	Basidiomycota	Agaricomycetes	Agaricales	Omphalotaceae	Lentinula
Ganoderma applanatum	CGMCC5.249		PRJNA285570	119803	26.6588	15	2015-06-02T00:00:00Z	NC_027188.1	29884	Ganoderma applanatum strain CGMCC5.249 mitochondrion, complete genome	Eukaryota	Fungi	Basidiomycota	Agaricomycetes	Polyporales	Polyporaceae	Ganoderma
Inonotus obliquus	NBRC113408	SAMD00174701	PRJNA573150	119110	25.008	58	2019-09-21T00:00:00Z	NC_044740.1	167356	Inonotus obliquus NBRC113408 mitochondrial DNA, complete genome	Eukaryota	Fungi	Basidiomycota	Agaricomycetes	Hymenochaetales	Hymenochaetaceae	Inonotus
Armillaria borealis			PRJNA541725	116433	29.2847	47	2019-05-12T00:00:00Z	NC_042230.1	47425	Armillaria borealis mitochondrion, complete genome	Eukaryota	Fungi	Basidiomycota	Agaricomycetes	Agaricales	Physalacriaceae	Armillaria
Fomitiporia mediterranea	MF3/22		PRJNA573135	115036	23.3901	81	2019-09-21T00:00:00Z	NC_044676.1	208960	Fomitiporia mediterranea strain MF3/22 mitochondrion, complete genome	Eukaryota	Fungi	Basidiomycota	Agaricomycetes	Hymenochaetales	Hymenochaetaceae	Fomitiporia
Taiwanofungus camphoratus			PRJNA550790	114922	26.0081	57	2019-06-25T00:00:00Z	NC_042771.1	196114	Taiwanofungus camphoratus mitochondrion, complete genome	Eukaryota	Fungi	Basidiomycota	Agaricomycetes	Polyporales	Taiwanofungus
Heterobasidion irregulare	TC 32-1		PRJNA256431	114193	22.779	28	2014-07-28T00:00:00Z	NC_024555.1	984962	Heterobasidion irregulare strain TC 32-1 mitochondrion, complete genome	Eukaryota	Fungi	Basidiomycota	Agaricomycetes	Russulales	Bondarzewiaceae	Heterobasidion
Sanghuangporus sanghuang	KACC54185		PRJNA508127	112060	23.2135	14	2018-12-03T00:00:00Z	NC_039931.1	1659845	Sanghuangporus sanghuang strain KACC54185 mitochondrion, complete genome	Eukaryota	Fungi	Basidiomycota	Agaricomycetes	Hymenochaetales	Hymenochaetaceae	Sanghuangporus
Moniliophthora perniciosa			PRJNA12474	109103	31.8882	89	2004-06-23T00:00:00Z	NC_005927.1	153609	Moniliophthora perniciosa mitochondrion, complete genome	Eukaryota	Fungi	Basidiomycota	Agaricomycetes	Agaricales	Marasmiaceae	Moniliophthora
Microbotryum lychnidis-dioicae	MvSl135HT1		PRJNA190174	107808	33.7563	51	2013-02-25T00:00:00Z	NC_020353.1	288795	Microbotryum lychnidis-dioicae strain MvSl135HT1 mitochondrion, complete genome	Eukaryota	Fungi	Basidiomycota	Microbotryomycetes	Microbotryales	Microbotryaceae	Microbotryum
Armillaria sinapina			PRJNA541711	103563	28.5034	44	2019-05-12T00:00:00Z	NC_042229.1	64372	Armillaria sinapina mitochondrion, complete genome	Eukaryota	Fungi	Basidiomycota	Agaricomycetes	Agaricales	Physalacriaceae	Armillaria
Hypsizygus marmoreus			PRJNA541735	102752	31.8622	27	2019-05-12T00:00:00Z	NC_042219.1	39966	Hypsizygus marmoreus mitochondrion, complete genome	Eukaryota	Fungi	Basidiomycota	Agaricomycetes	Agaricales	Lyophyllaceae	Hypsizygus
Puccinia striiformis	93TX-2	SAMN08200486	PRJNA422914	102160	31.3684	0	2018-02-14T00:00:00Z	CM009486.1	27350	Puccinia striiformis strain 93TX-2 mitochondrion, complete sequence, whole genome shotgun sequence	Eukaryota	Fungi	Basidiomycota	Pucciniomycetes	Pucciniales	Pucciniaceae	Puccinia
Puccinia striiformis	93-210	SAMN08200485	PRJNA422914	101878	31.4248	0	2018-02-14T00:00:00Z	CM009485.1	27350	Puccinia striiformis strain 93-210 mitochondrion, complete sequence, whole genome shotgun sequence	Eukaryota	Fungi	Basidiomycota	Pucciniomycetes	Pucciniales	Pucciniaceae	Puccinia
Puccinia striiformis f. sp. tritici			PRJNA504252	101521	31.4024	14	2018-11-09T00:00:00Z	NC_039655.1	168172	Puccinia striiformis f. sp. tritici isolate CYR32 mitochondrion, complete genome	Eukaryota	Fungi	Basidiomycota	Pucciniomycetes	Pucciniales	Pucciniaceae	Puccinia
Amanita phalloides			PRJNA591534	101106	24.5554	49	2019-11-25T00:00:00Z	NC_045200.1	67723	Amanita phalloides mitochondrion, complete genome	Eukaryota	Fungi	Basidiomycota	Agaricomycetes	Agaricales	Amanitaceae	Amanita
Myochromella boudieri	TB01		PRJNA495559	99774	27.9381	34	2018-10-10T00:00:00Z	NC_039441.1	117066	Myochromella boudieri strain TB01 mitochondrion, complete genome	Eukaryota	Fungi	Basidiomycota	Agaricomycetes	Agaricales	Lyophyllaceae	Myochromella
Laccaria bicolor			PRJNA550851	95304	28.322	29	2019-06-25T00:00:00Z	NC_042773.1	29883	Laccaria bicolor mitochondrion, complete genome	Eukaryota	Fungi	Basidiomycota	Agaricomycetes	Agaricales	Tricholomataceae	Laccaria
Moniliophthora roreri			PRJNA66171	93722	27.6264	56	2011-04-22T00:00:00Z	NC_015400.1	221103	Moniliophthora roreri mitochondrion, complete genome	Eukaryota	Fungi	Basidiomycota	Agaricomycetes	Agaricales	Marasmiaceae	Moniliophthora
Desarmillaria tabescens			PRJNA550791	93439	29.2843	15	2019-06-25T00:00:00Z	NC_042769.1	1929756	Desarmillaria tabescens isolate A014 mitochondrion, complete genome	Eukaryota	Fungi	Basidiomycota	Agaricomycetes	Agaricales	Desarmillaria
Austropuccinia psidii			PRJNA557902	93299	37.4452	45	2019-08-01T00:00:00Z	NC_044121.1	181123	Austropuccinia psidii isolate MF-1 mitochondrion, complete genome	Eukaryota	Fungi	Basidiomycota	Pucciniomycetes	Pucciniales	Sphaerophragmiaceae	Austropuccinia
Ganoderma tsugae			PRJNA479200	92511	26.6736	57	2018-07-05T00:00:00Z	NC_037936.1	34467	Ganoderma tsugae mitochondrion, complete genome	Eukaryota	Fungi	Basidiomycota	Agaricomycetes	Polyporales	Polyporaceae	Ganoderma
Microbotryum cf. violaceum	BFL-2013		PRJNA190151	92107	32.7673	44	2013-02-25T00:00:00Z	NC_020354.1	1288119	Microbotryum cf. violaceum BFL-2013 mitochondrion, complete genome	Eukaryota	Fungi	Basidiomycota	Microbotryomycetes	Microbotryales	Microbotryaceae	Microbotryum
Trametes cingulata	ATCC 26747		PRJNA46563	91500	24.4656	20	2010-03-12T00:00:00Z	NC_013933.1	575983	Trametes cingulata mitochondrion, complete genome	Eukaryota	Fungi	Basidiomycota	Agaricomycetes	Polyporales	Polyporaceae	Trametes
Sporisorium reilianum	SRZ2	SAMEA3138400	PRJNA64587	90496	31.639	25	2010-12-23T00:00:00Z	FQ311469.1	999809	Sporisorium reilianum SRZ2 mitochondrial DNA sequence	Eukaryota	Fungi	Basidiomycota	Ustilaginomycetes	Ustilaginales	Ustilaginaceae	Sporisorium
Flammulina velutipes	4019-20		PRJNA207621	88508	16.4968	31	2013-06-10T00:00:00Z	NC_021373.1	38945	Flammulina velutipes strain 4019-20 mitochondrion, complete genome	Eukaryota	Fungi	Basidiomycota	Agaricomycetes	Agaricales	Physalacriaceae	Flammulina
Ganoderma leucocontextum			PRJNA479035	88194	27.0789	57	2018-07-05T00:00:00Z	NC_037937.1	1566825	Ganoderma leucocontextum mitochondrion, complete genome	Eukaryota	Fungi	Basidiomycota	Agaricomycetes	Polyporales	Polyporaceae	Ganoderma
Sporisorium scitamineum	SSC39B	SAMN03351821	PRJNA275631	88018	32.3968	0	2015-05-20T00:00:00Z	CP010939.1	49012	Sporisorium scitamineum strain SSC39 mitochondrion, complete sequence	Eukaryota	Fungi	Basidiomycota	Ustilaginomycetes	Ustilaginales	Ustilaginaceae	Sporisorium
Ganoderma sinense			PRJNA230090	86451	26.7828	48	2013-11-27T00:00:00Z	NC_022933.1	36075	Ganoderma sinense mitochondrion, complete genome	Eukaryota	Fungi	Basidiomycota	Agaricomycetes	Polyporales	Polyporaceae	Ganoderma
Cantharellus lutescens			PRJNA479321	80736	25.5537	49	2018-07-05T00:00:00Z	NC_037757.1	104198	Cantharellus lutescens isolate s144 mitochondrion, complete genome	Eukaryota	Fungi	Basidiomycota	Agaricomycetes	Cantharellales	Cantharellaceae	Cantharellus
Ganoderma meredithae	CGMCC5.766		PRJNA280326	78447	26.1399	33	2015-04-04T00:00:00Z	NC_026782.1	154344	Ganoderma meredithae strain CGMCC5.766 mitochondrion, complete genome	Eukaryota	Fungi	Basidiomycota	Agaricomycetes	Polyporales	Polyporaceae	Ganoderma
Puccinia triticina			PRJNA557916	77894	37.4265	14	2019-08-01T00:00:00Z	NC_044103.1	208348	Puccinia triticina isolate HnZU18-3 mitochondrion, complete genome	Eukaryota	Fungi	Basidiomycota	Pucciniomycetes	Pucciniales	Pucciniaceae	Puccinia
Rhizopogon vinicolor			PRJNA550699	77109	21.4605	41	2019-06-25T00:00:00Z	NC_042699.1	80600	Rhizopogon vinicolor mitochondrion, complete genome	Eukaryota	Fungi	Basidiomycota	Agaricomycetes	Boletales	Rhizopogonaceae	Rhizopogon
Amanita bisporigera			PRJNA591529	76761	25.6667	26	2019-11-25T00:00:00Z	NC_045196.1	87325	Amanita bisporigera mitochondrion, complete genome	Eukaryota	Fungi	Basidiomycota	Agaricomycetes	Agaricales	Amanitaceae	Amanita
Auricularia polytricha			PRJNA557955	76297	21.5395	29	2019-08-02T00:00:00Z	NC_044133.1	29893	Auricularia polytricha mitochondrion, complete genome	Eukaryota	Fungi	Basidiomycota	Agaricomycetes	Auriculariales	Auriculariaceae	Auricularia
Tricholoma matsutake			PRJNA300445	76037	20.6873	24	2015-11-01T00:00:00Z	NC_028135.1	40145	Tricholoma matsutake mitochondrion, complete genome	Eukaryota	Fungi	Basidiomycota	Agaricomycetes	Agaricales	Tricholomataceae	Tricholoma
Pleurotus platypus			PRJNA435348	73807	26.7861	34	2018-02-22T00:00:00Z	NC_036999.1	2015914	Pleurotus platypus mitochondrion, complete genome	Eukaryota	Fungi	Basidiomycota	Agaricomycetes	Agaricales	Pleurotaceae	Pleurotus
Lyophyllum shimeji			PRJNA484436	73678	27.9351	30	2018-08-03T00:00:00Z	NC_038224.1	47721	Lyophyllum shimeji mitochondrion, complete genome	Eukaryota	Fungi	Basidiomycota	Agaricomycetes	Agaricales	Lyophyllaceae	Lyophyllum
Cantharellus appalachiensis			PRJNA479181	73562	26.7747	41	2018-07-05T00:00:00Z	NC_037756.1	409893	Cantharellus appalachiensis isolate s38 mitochondrion, complete genome	Eukaryota	Fungi	Basidiomycota	Agaricomycetes	Cantharellales	Cantharellaceae	Cantharellus
Pleurotus ostreatus	P51		PRJNA21027	73242	26.3537	26	2007-10-12T00:00:00Z	NC_009905.1	5322	Pleurotus ostreatus mitochondrion, complete genome	Eukaryota	Fungi	Basidiomycota	Agaricomycetes	Agaricales	Pleurotaceae	Pleurotus
Hericium coralloides	tvtc0002		PRJNA376905	72961	17.9562	35	2017-02-27T00:00:00Z	NC_033903.1	100756	Hericium coralloides strain tvtc0002 mitochondrion, complete genome	Eukaryota	Fungi	Basidiomycota	Agaricomycetes	Russulales	Hericiaceae	Hericium
Pleurotus eryngii			PRJNA368870	72650	26.2849	34	2017-01-26T00:00:00Z	NC_033533.1	5323	Pleurotus eryngii mitochondrion, complete genome	Eukaryota	Fungi	Basidiomycota	Agaricomycetes	Agaricales	Pleurotaceae	Pleurotus
Pleurotus cornucopiae			PRJNA483656	72134	26.7405	15	2018-07-31T00:00:00Z	NC_038091.1	5321	Pleurotus cornucopiae isolate SWS_15 mitochondrion, complete genome	Eukaryota	Fungi	Basidiomycota	Agaricomycetes	Agaricales	Pleurotaceae	Pleurotus
Russula compacta			PRJNA479183	69423	23.1004	38	2018-07-05T00:00:00Z	NC_037773.1	40490	Russula compacta mitochondrion, complete genome	Eukaryota	Fungi	Basidiomycota	Agaricomycetes	Russulales	Russulaceae	Russula
Russula abietina			PRJNA479213	67683	21.5372	45	2018-07-05T00:00:00Z	NC_037774.1	482377	Russula abietina mitochondrion, complete genome	Eukaryota	Fungi	Basidiomycota	Agaricomycetes	Russulales	Russulaceae	Russula
Rhizopogon salebrosus			PRJNA550802	66704	21.45	34	2019-06-25T00:00:00Z	NC_042698.1	176626	Rhizopogon salebrosus mitochondrion, complete genome	Eukaryota	Fungi	Basidiomycota	Agaricomycetes	Boletales	Rhizopogonaceae	Rhizopogon
Volvariella volvacea	v8		PRJNA576421	65668	38.521	32	2019-10-08T00:00:00Z	NC_044971.1	36659	Volvariella volvacea strain v8 mitochondrion, complete genome	Eukaryota	Fungi	Basidiomycota	Agaricomycetes	Agaricales	Pluteaceae	Volvariella
Laccaria amethystina			PRJNA550695	65156	23.39	23	2019-06-25T00:00:00Z	NC_042772.1	89243	Laccaria amethystina mitochondrion, complete genome	Eukaryota	Fungi	Basidiomycota	Agaricomycetes	Agaricales	Tricholomataceae	Laccaria
Tilletia indica	F11		PRJNA20951	65147	28.8609	14	2007-10-03T00:00:00Z	NC_009880.1	43049	Tilletia indica mitochondrion, complete genome	Eukaryota	Fungi	Basidiomycota	Exobasidiomycetes	Tilletiales	Tilletiaceae	Tilletia
Tricholomella constricta	TC01ssc01		PRJNA495561	65087	25.2785	16	2018-10-10T00:00:00Z	NC_039443.1	117010	Tricholomella constricta strain TC01ssc01 mitochondrion, complete genome	Eukaryota	Fungi	Basidiomycota	Agaricomycetes	Agaricales	Lyophyllaceae	Tricholomella
Serendipita indica	DSM 11827		PRJEA76339	63682	26.2931	25	2011-10-17T00:00:00Z	FQ859090.1	1109443	Piriformospora indica DSM 11827 mitochondrial complete genome	Eukaryota	Fungi	Basidiomycota	Agaricomycetes	Sebacinales	Serendipitaceae	Serendipita
Turbinellus floccosus			PRJNA591504	62846	28.0766	16	2019-11-25T00:00:00Z	NC_045218.1	288723	Turbinellus floccosus mitochondrion, complete genome	Eukaryota	Fungi	Basidiomycota	Agaricomycetes	Gomphales	Gomphaceae	Turbinellus
Amanita brunnescens			PRJNA591528	62533	23.5795	23	2019-11-25T00:00:00Z	NC_045197.1	87326	Amanita brunnescens mitochondrion, complete genome	Eukaryota	Fungi	Basidiomycota	Agaricomycetes	Agaricales	Amanitaceae	Amanita
Amanita muscaria			PRJNA591545	62233	23.7254	33	2019-11-25T00:00:00Z	NC_045199.1	41956	Amanita muscaria mitochondrion, complete genome	Eukaryota	Fungi	Basidiomycota	Agaricomycetes	Agaricales	Amanitaceae	Amanita
Russula griseocarnosa			PRJNA591539	60995	20.6476	12	2019-11-25T00:00:00Z	NC_045229.1	466936	Russula griseocarnosa mitochondrion, complete genome	Eukaryota	Fungi	Basidiomycota	Agaricomycetes	Russulales	Russulaceae	Russula
Russula subnigricans			PRJNA595237	60949	21.0783	33	2019-12-12T00:00:00Z	NC_045293.1	258989	Russula subnigricans strain CX24 mitochondrion, complete genome	Eukaryota	Fungi	Basidiomycota	Agaricomycetes	Russulales	Russulaceae	Russula
Lactarius piperatus			PRJNA483650	60843	21.1577	33	2018-07-31T00:00:00Z	NC_038056.1	71966	Lactarius piperatus mitochondrion, complete genome	Eukaryota	Fungi	Basidiomycota	Agaricomycetes	Russulales	Russulaceae	Lactarius
Pleurotus citrinopileatus			PRJNA435296	60694	28.9831	25	2018-02-22T00:00:00Z	NC_036998.1	98342	Pleurotus citrinopileatus mitochondrion, complete genome	Eukaryota	Fungi	Basidiomycota	Agaricomycetes	Agaricales	Pleurotaceae	Pleurotus
Ganoderma lucidum			PRJNA212720	60635	26.6727	22	2013-07-22T00:00:00Z	NC_021750.1	5315	Ganoderma lucidum mitochondrion, complete genome	Eukaryota	Fungi	Basidiomycota	Agaricomycetes	Polyporales	Polyporaceae	Ganoderma
Amanita inopinata			PRJNA591525	59691	27.5552	21	2019-11-25T00:00:00Z	NC_045198.1	933333	Amanita inopinata mitochondrion, complete genome	Eukaryota	Fungi	Basidiomycota	Agaricomycetes	Agaricales	Amanitaceae	Amanita
Tilletia walkeri	TJ23		PRJNA29513	59352	28.7876	14	2008-05-02T00:00:00Z	NC_010651.1	117179	Tilletia walkeri mitochondrion, complete genome	Eukaryota	Fungi	Basidiomycota	Exobasidiomycetes	Tilletiales	Tilletiaceae	Tilletia
Trametes hirsuta	72		PRJNA439060	59039	24.0892	24	2018-03-23T00:00:00Z	NC_037239.1	5327	Trametes hirsuta strain 072 mitochondrion, complete genome	Eukaryota	Fungi	Basidiomycota	Agaricomycetes	Polyporales	Polyporaceae	Trametes
Macrolepiota fuliginosa			PRJNA591515	59025	36.3388	26	2019-11-25T00:00:00Z	NC_045202.1	201230	Macrolepiota fuliginosa strain SLZ21 mitochondrion, complete genome	Eukaryota	Fungi	Basidiomycota	Agaricomycetes	Agaricales	Agaricaceae	Macrolepiota
Coniferiporia sulphurascens	FP133613(A)Sp		PRJNA573173	58959	33.1739	45	2019-09-21T00:00:00Z	NC_044678.1	175648	Coniferiporia sulphurascens strain FP133613(A)Sp mitochondrion, complete genome	Eukaryota	Fungi	Basidiomycota	Agaricomycetes	Hymenochaetales	Hymenochaetaceae	Coniferiporia
Cantharellus cibarius			PRJNA190178	58656	26.8157	33	2013-02-25T00:00:00Z	NC_020368.1	36066	Cantharellus cibarius mitochondrion, complete genome	Eukaryota	Fungi	Basidiomycota	Agaricomycetes	Cantharellales	Cantharellaceae	Cantharellus
Russula foetens			PRJNA479305	58585	21.5243	35	2018-07-05T00:00:00Z	NC_037775.1	131541	Russula foetens mitochondrion, complete genome	Eukaryota	Fungi	Basidiomycota	Agaricomycetes	Russulales	Russulaceae	Russula
Cryptococcus wingfieldii	CBS7118	SAMN10261830	PRJNA496468	58415	31.5998	0	2019-06-07T00:00:00Z	CP034275.1	104669	Cryptococcus amylolentus strain CBS7118 mitochondrion, complete genome	Eukaryota	Fungi	Basidiomycota	Tremellomycetes	Tremellales	Cryptococcaceae	Cryptococcus
Schizopora paradoxa	KUC8140		PRJNA573234	57732	28.2183	39	2019-09-21T00:00:00Z	NC_044679.1	27342	Schizopora paradoxa strain KUC8140 mitochondrion, complete genome	Eukaryota	Fungi	Basidiomycota	Agaricomycetes	Hymenochaetales	Schizoporaceae	Schizopora
Russula lepida			PRJNA479040	56008	22.3593	32	2018-07-05T00:00:00Z	NC_037776.1	152963	Russula lepida mitochondrion, complete genome	Eukaryota	Fungi	Basidiomycota	Agaricomycetes	Russulales	Russulaceae	Russula
Hygrophorus russula	SLZ1		PRJNA496087	55769	19.1307	22	2018-11-06T00:00:00Z	NC_039589.1	264141	Hygrophorus russula strain SLZ1 mitochondrion, complete genome	Eukaryota	Fungi	Basidiomycota	Agaricomycetes	Agaricales	Hygrophoraceae	Hygrophorus
Lactarius deliciosus			PRJNA483654	53895	21.5308	33	2018-07-31T00:00:00Z	NC_038055.1	55514	Lactarius deliciosus mitochondrion, complete genome	Eukaryota	Fungi	Basidiomycota	Agaricomycetes	Russulales	Russulaceae	Lactarius
Amanita pseudoporphyria			PRJNA591533	52733	24.5482	22	2019-11-25T00:00:00Z	NC_045194.1	67725	Amanita pseudoporphyria mitochondrion, complete genome	Eukaryota	Fungi	Basidiomycota	Agaricomycetes	Agaricales	Amanitaceae	Amanita
Lyophyllum decastes			PRJNA484469	50643	22.2716	18	2018-08-03T00:00:00Z	NC_038223.1	64660	Lyophyllum decastes mitochondrion, complete genome	Eukaryota	Fungi	Basidiomycota	Agaricomycetes	Agaricales	Lyophyllaceae	Lyophyllum
Schizophyllum commune			PRJNA11964	49704	21.8614	20	2001-08-02T00:00:00Z	NC_003049.1	5334	Schizophyllum commune mitochondrion, complete genome	Eukaryota	Fungi	Basidiomycota	Agaricomycetes	Agaricales	Schizophyllaceae	Schizophyllum
Lactifluus hygrophoroides			PRJNA484481	48541	20.9617	27	2018-08-03T00:00:00Z	NC_038206.1	1837245	Lactifluus hygrophoroides mitochondrion, complete genome	Eukaryota	Fungi	Basidiomycota	Agaricomycetes	Russulales	Russulaceae	Lactifluus
Russula virescens			PRJNA479263	48512	21.2566	29	2018-07-05T00:00:00Z	NC_037777.1	71688	Russula virescens mitochondrion, complete genome	Eukaryota	Fungi	Basidiomycota	Agaricomycetes	Russulales	Russulaceae	Russula
Rhodotorula mucilaginosa	RIT389		PRJNA420524	47023	40.4292	31	2017-12-01T00:00:00Z	NC_036340.1	5537	Rhodotorula mucilaginosa strain RIT389 mitochondrion, complete genome	Eukaryota	Fungi	Basidiomycota	Microbotryomycetes	Sporidiobolales	Sporidiobolaceae	Rhodotorula
Lactarius hatsudake			PRJNA484440	46808	21.3553	24	2018-08-03T00:00:00Z	NC_038205.1	416442	Lactarius hatsudake mitochondrion, complete genome	Eukaryota	Fungi	Basidiomycota	Agaricomycetes	Russulales	Russulaceae	Lactarius
Phellinus lamaoensis	FFPRI411162		PRJNA573166	45604	34.5452	33	2019-09-21T00:00:00Z	NC_044677.1	1156444	Phellinus lamaoensis strain FFPRI411162 mitochondrion, complete genome	Eukaryota	Fungi	Basidiomycota	Agaricomycetes	Hymenochaetales	Hymenochaetaceae	Phellinus
Cryptococcus sp.	DSM 27421	SAMN10262220	PRJNA496466	43380	32.3536	0	2019-07-03T00:00:00Z	CM016943.1	2479495	Cryptococcus sp. DSM 27421 mitochondrion, complete sequence, whole genome shotgun sequence	Eukaryota	Fungi	Basidiomycota	Tremellomycetes	Tremellales	Cryptococcaceae	Cryptococcus
Asterophora parasitica	AP01		PRJNA495560	43328	31.7324	15	2018-10-10T00:00:00Z	NC_039439.1	117018	Asterophora parasitica strain AP01 mitochondrion, complete genome	Eukaryota	Fungi	Basidiomycota	Agaricomycetes	Agaricales	Lyophyllaceae	Asterophora
Paxillus rubicundulus			PRJNA591540	41061	21.0273	17	2019-11-25T00:00:00Z	NC_045204.1	463315	Paxillus rubicundulus mitochondrion, complete genome	Eukaryota	Fungi	Basidiomycota	Agaricomycetes	Boletales	Paxillaceae	Paxillus
Paxillus involutus			PRJNA591532	39109	21.752	19	2019-11-25T00:00:00Z	NC_045203.1	71150	Paxillus involutus mitochondrion, complete genome	Eukaryota	Fungi	Basidiomycota	Agaricomycetes	Boletales	Paxillaceae	Paxillus
Malassezia restricta	KCTC 27527	SAMN09478194	PRJNA495494	38720	31.3998	16	2018-10-10T00:00:00Z	NC_039455.1	76775	Malassezia restricta mitochondrion, complete genome	Eukaryota	Fungi	Basidiomycota	Malasseziomycetes	Malasseziales	Malasseziaceae	Malassezia
Malassezia sympodialis	ATCC 42132	SAMEA19198168	PRJEB13283	38623	32.0793	19	2017-01-10T00:00:00Z	LT671829.1	1230383	Malassezia sympodialis ATCC 42132 genome assembly, organelle: mitochondrion	Eukaryota	Fungi	Basidiomycota	Malasseziomycetes	Malasseziales	Malasseziaceae	Malassezia
Lactarius volemus			PRJNA483649	38445	22.4216	22	2018-07-31T00:00:00Z	NC_038054.1	71967	Lactarius volemus mitochondrion, complete genome	Eukaryota	Fungi	Basidiomycota	Agaricomycetes	Russulales	Russulaceae	Lactarius
Amanita basii			PRJNA591520	37341	23.3979	16	2019-11-25T00:00:00Z	NC_045195.1	1262671	Amanita basii mitochondrion, complete genome	Eukaryota	Fungi	Basidiomycota	Agaricomycetes	Agaricales	Amanitaceae	Amanita
Tremella fuciformis			PRJNA421508	35058	37.5977	20	2017-12-07T00:00:00Z	NC_036422.1	64657	Tremella fuciformis isolate TF01 mitochondrion, complete genome	Eukaryota	Fungi	Basidiomycota	Tremellomycetes	Tremellales	Tremellaceae	Tremella
Malassezia restricta	CBS 7877	SAMN09377640	PRJNA474956	33603	31.518	15	2018-10-29T00:00:00Z	CP033157.1	425264	Malassezia restricta CBS 7877 mitochondrion, complete genome	Eukaryota	Fungi	Basidiomycota	Malasseziomycetes	Malasseziales	Malasseziaceae	Malassezia
Trichosporon asahii var. asahii	CBS 2479	SAMN02981437	PRJNA296794	32568	28.9026	11	2015-09-24T00:00:00Z	NW_014040924.1	1186058	Trichosporon asahii var. asahii CBS 2479 mitochondrion, complete sequence, whole genome shotgun sequence	Eukaryota	Fungi	Basidiomycota	Tremellomycetes	Trichosporonales	Trichosporonaceae	Trichosporon
Trichosporon asahii var. asahii	CBS 8904	SAMN02981446	PRJNA172216	32567	28.9035	21	2012-09-26T00:00:00Z	JH925097.1	1220162	Trichosporon asahii var. asahii CBS 8904 mitochondrion, complete sequence, whole genome shotgun sequence	Eukaryota	Fungi	Basidiomycota	Tremellomycetes	Trichosporonales	Trichosporonaceae	Trichosporon
Phakopsora meibomiae			PRJNA50857	32520	34.8678	15	2010-07-27T00:00:00Z	NC_014352.1	169999	Phakopsora meibomiae mitochondrion, complete genome	Eukaryota	Fungi	Basidiomycota	Pucciniomycetes	Pucciniales	Phakopsoraceae	Phakopsora
Phakopsora pachyrhizi			PRJNA50843	31825	34.5546	15	2010-07-27T00:00:00Z	NC_014344.1	170000	Phakopsora pachyrhizi mitochondrion, complete genome	Eukaryota	Fungi	Basidiomycota	Pucciniomycetes	Pucciniales	Phakopsoraceae	Phakopsora
Cryptococcus gattii	R265	SAMN08330675	PRJNA395628	31189	33.4188	0	2018-02-27T00:00:00Z	CP025773.1	294750	Cryptococcus gattii VGII R265 mitochondrion, complete genome	Eukaryota	Fungi	Basidiomycota	Tremellomycetes	Tremellales	Cryptococcaceae	Cryptococcus
Jaminaea angkorensis	C5b		PRJNA232875	29999	32.1577	18	2014-01-02T00:00:00Z	NC_023248.1	542766	Jaminaea angkorensis mitochondrion, complete genome	Eukaryota	Fungi	Basidiomycota	Exobasidiomycetes	Microstromatales	Jaminaea
Hannaella oryzae			PRJNA504120	26444	38.9843	17	2018-11-09T00:00:00Z	NC_039747.1	4979	Hannaella oryzae mitochondrion, complete genome	Eukaryota	Fungi	Basidiomycota	Tremellomycetes	Tremellales	Bulleribasidiaceae	Hannaella
Symmetrospora coprosmae	UCD350	SAMN12714453	PRJNA564489	26122	39.6792	0	2019-10-07T00:00:00Z	CM018325.1	69976	Symmetrospora coprosmae strain UCD350 mitochondrion, complete sequence, whole genome shotgun sequence	Eukaryota	Fungi	Basidiomycota	Cystobasidiomycetes	Symmetrosporaceae	Symmetrospora
Cryptococcus neoformans var. grubii	KN99	SAMN06704791	PRJNA384617	24923	34.9757	12	2017-07-12T00:00:00Z	CP022335.1	178876	Cryptococcus neoformans var. grubii strain KN99 mitochondrion, complete genome	Eukaryota	Fungi	Basidiomycota	Tremellomycetes	Tremellales	Cryptococcaceae	Cryptococcus
Cryptococcus neoformans var. grubii	H99		PRJNA177334	24919	34.9813	13	2012-10-11T00:00:00Z	NC_018792.1	235443	Cryptococcus neoformans var. grubii H99 mitochondrion, complete genome	Eukaryota	Fungi	Basidiomycota	Tremellomycetes	Tremellales	Cryptococcaceae	Cryptococcus
Cryptococcus neoformans var. grubii	H99		PRJNA15613	24874	34.9763	16	2002-10-09T00:00:00Z	NC_004336.1	178876	Cryptococcus neoformans var. grubii mitochondrion, complete genome	Eukaryota	Fungi	Basidiomycota	Tremellomycetes	Tremellales	Cryptococcaceae	Cryptococcus
Gigaspora rosea	DAOM 194757		PRJNA89729	97350	44.8413	22	2012-03-16T00:00:00Z	NC_016985.1	44941	Gigaspora rosea mitochondrion, complete genome	Eukaryota	Fungi	Mucoromycota	Glomeromycetes	Diversisporales	Gigasporaceae	Gigaspora
Gigaspora margarita			PRJNA81277	96998	45.0205	19	2012-01-17T00:00:00Z	NC_016684.1	4874	Gigaspora margarita mitochondrion, complete genome	Eukaryota	Fungi	Mucoromycota	Glomeromycetes	Diversisporales	Gigasporaceae	Gigaspora
Parasitella parasitica	CBS 412.66		PRJNA261927	83361	30.9401	42	2014-09-25T00:00:00Z	NC_024944.1	35722	Parasitella parasitica strain CBS 412.66 mitochondrion, complete genome	Eukaryota	Fungi	Mucoromycota	Mucoromycetes	Mucorales	Mucoraceae	Parasitella
Rhizophagus fasciculatus			PRJNA311857	72251	37.1414	30	2016-02-12T00:00:00Z	NC_029185.1	47032	Rhizophagus fasciculatus isolate DAOM240159 mitochondrion, complete genome	Eukaryota	Fungi	Mucoromycota	Glomeromycetes	Glomerales	Glomeraceae	Rhizophagus
Rhizophagus irregularis	DAOM-197198		PRJNA52419	70800	37.2147	30	2010-09-14T00:00:00Z	NC_014489.1	588596	Glomus irregulare mitochondrion, complete genome	Eukaryota	Fungi	Mucoromycota	Glomeromycetes	Glomerales	Glomeraceae	Rhizophagus
Rhizophagus intraradices			PRJNA33927	70606	37.181	20	2009-02-06T00:00:00Z	NC_012056.1	4876	Glomus intraradices mitochondrion, complete genome	Eukaryota	Fungi	Mucoromycota	Glomeromycetes	Glomerales	Glomeraceae	Rhizophagus
Absidia glauca	CBS 101.48		PRJNA415454	63080	28.1785	28	2017-10-23T00:00:00Z	NC_036158.1	4829	Absidia glauca strain CBS 101.48 mitochondrion, complete genome	Eukaryota	Fungi	Mucoromycota	Mucoromycetes	Mucorales	Cunninghamellaceae	Absidia
Phycomyces blakesleeanus	NRRL 1555		PRJNA293056	62082	37.9111	31	2015-08-18T00:00:00Z	NC_027730.1	4837	Phycomyces blakesleeanus strain NRRL 1555 mitochondrion, complete genome	Eukaryota	Fungi	Mucoromycota	Mucoromycetes	Mucorales	Phycomycetaceae	Phycomyces
Glomus cerebriforme			PRJNA217226	59633	46.7392	20	2013-08-27T00:00:00Z	NC_022144.1	658196	Glomus cerebriforme voucher DAOM:227022 mitochondrion, complete genome	Eukaryota	Fungi	Mucoromycota	Glomeromycetes	Glomerales	Glomeraceae	Glomus
Mortierella verticillata	NRRL 6337	SAMN00699802	PRJNA20603	58745	27.8883	26	2014-08-15T00:00:00Z	CM002878.1	1069443	Mortierella verticillata NRRL 6337 mitochondrion, complete sequence, whole genome shotgun sequence	Eukaryota	Fungi	Mucoromycota	Mortierellomycetes	Mortierellales	Mortierellaceae	Mortierella
Mortierella verticillata	NRRL 6337		PRJNA13353	58745	27.8832	25	2005-02-04T00:00:00Z	NC_006838.1	78898	Mortierella verticillata mitochondrion, complete genome	Eukaryota	Fungi	Mucoromycota	Mortierellomycetes	Mortierellales	Mortierellaceae	Mortierella
Rhizopus oryzae	DAOM 148428		PRJNA13352	54178	26.1693	24	2005-02-04T00:00:00Z	NC_006836.1	64495	Rhizopus oryzae mitochondrion, complete genome	Eukaryota	Fungi	Mucoromycota	Mucoromycetes	Mucorales	Rhizopodaceae	Rhizopus
Lichtheimia hongkongensis			PRJNA248836	31830	34.0936	15	2014-05-30T00:00:00Z	NC_024200.1	549293	Lichtheimia hongkongensis mitochondrion, complete genome	Eukaryota	Fungi	Mucoromycota	Mucoromycetes	Mucorales	Lichtheimiaceae	Lichtheimia
Chytriomyces confervae	CBS 675.73	SAMEA104555613	PRJNA550761	225604	42.2617	18	2019-06-25T00:00:00Z	NC_042880.1	246404	Chytriomyces confervae culture CBS:675.73 strain CBS 675.73 mitochondrion, complete genome	Eukaryota	Fungi	Chytridiomycota	Chytridiomycetes	Chytridiales	Chytriomycetaceae	Chytriomyces
Spizellomyces sp. 'palustris'	CBS 455.65	SAMEA104555615	PRJNA550715	126474	29.8844	41	2019-06-25T00:00:00Z	NC_042879.1	117820	Spizellomyces palustris culture CBS:455.65 strain CBS 455.65 mitochondrion, complete genome	Eukaryota	Fungi	Chytridiomycota	Chytridiomycetes	Spizellomycetales	Spizellomycetaceae	Spizellomyces
Synchytrium endobioticum	FERA1	SAMEA104555398	PRJNA546356	72775	49.5211	19	2019-06-06T00:00:00Z	NC_042370.1	286115	Synchytrium endobioticum strain FERA1 mitochondrion, complete genome	Eukaryota	Fungi	Chytridiomycota	Chytridiomycetes	Synchytriales	Synchytriaceae	Synchytrium
Rhizophydium sp.	136		PRJNA11966	68834	22.9712	37	2001-08-08T00:00:00Z	NC_003053.1	60187	Rhizophydium sp. 136 mitochondrion, complete genome	Eukaryota	Fungi	Chytridiomycota	Chytridiomycetes	Rhizophydiales	Rhizophydiaceae	Rhizophydium
Monoblepharella sp.	JEL15		PRJNA12135	60432	39.3252	26	2003-03-20T00:00:00Z	NC_004624.1	224130	Monoblepharella sp. JEL15 mitochondrion, complete genome	Eukaryota	Fungi	Chytridiomycota	Monoblepharidomycetes	Monoblepharidales	Monoblepharidaceae	Monoblepharella
Spizellomyces punctatus			PRJNA11965	58830	31.7882	31	2001-08-08T00:00:00Z	NC_003052.1	109760	Spizellomyces punctatus mitochondrion chromosome 1, complete sequence	Eukaryota	Fungi	Chytridiomycota	Chytridiomycetes	Spizellomycetales	Spizellomycetaceae	Spizellomyces
Hyaloraphidium curvatum			PRJNA11963	29593	43.1825	18	2001-08-02T00:00:00Z	NC_003048.1	82268	Hyaloraphidium curvatum mitochondrion, complete genome	Eukaryota	Fungi	Chytridiomycota	Monoblepharidomycetes	Monoblepharidales	Hyaloraphidium
Harpochytrium sp.	JEL105		PRJNA12134	24169	36.2117	14	2003-03-20T00:00:00Z	NC_004623.1	224131	Harpochytrium sp. JEL105 mitochondrion, complete genome	Eukaryota	Fungi	Chytridiomycota	Monoblepharidomycetes	Monoblepharidales	Harpochytriaceae	Harpochytrium
Synchytrium microbalum	JEL517	SAMEA104555616	PRJNA550801	23811	27.9829	14	2019-06-25T00:00:00Z	NC_042878.1	1806994	Synchytrium microbalum strain JEL517 mitochondrion, complete genome	Eukaryota	Fungi	Chytridiomycota	Chytridiomycetes	Synchytriales	Synchytriaceae	Synchytrium
Harpochytrium sp.	JEL94		PRJNA12151	19473	35.3515	14	2003-05-02T00:00:00Z	NC_004760.1	109764	Harpochytrium sp. JEL94 mitochondrion, complete genome	Eukaryota	Fungi	Chytridiomycota	Monoblepharidomycetes	Monoblepharidales	Harpochytriaceae	Harpochytrium
Zancudomyces culisetae	COL-18-3	SAMN04488584	PRJNA311769	62475	18.4426	1	2017-01-25T00:00:00Z	CM007644.1	1213189	Zancudomyces culisetae strain COL-18-3 mitochondrion, complete sequence, whole genome shotgun sequence	Eukaryota	Fungi	Zoopagomycota	Harpellomycetes	Harpellales	Legeriomycetaceae	Zancudomyces
Zancudomyces culisetae	18-3		PRJNA13351	58654	18.4983	31	2005-02-04T00:00:00Z	NC_006837.1	1213189	Smittium culisetae mitochondrion, complete genome	Eukaryota	Fungi	Zoopagomycota	Harpellomycetes	Harpellales	Legeriomycetaceae	Zancudomyces
Allomyces macrogynus			PRJNA11823	57473	39.4968	25	1996-03-26T00:00:00Z	NC_001715.1	28583	Allomyces macrogynus mitochondrion, complete genome	Eukaryota	Fungi	Blastocladiomycota	Blastocladiomycetes	Blastocladiales	Blastocladiaceae	Allomyces
Conidiobolus heterosporus	RCEF6331		PRJNA524543	53364	29.057	37	2019-02-27T00:00:00Z	NC_040967.1	1167838	Conidiobolus heterosporus strain RCEF6331 mitochondrion, complete genome	Eukaryota	Fungi	Zoopagomycota	Entomophthoromycetes	Entomophthorales	Ancylistaceae	Conidiobolus
Blastocladiella emersonii			PRJNA32217	36503	35.0903	17	2008-10-14T00:00:00Z	NC_011360.1	4808	Blastocladiella emersonii mitochondrion, complete genome	Eukaryota	Fungi	Blastocladiomycota	Blastocladiomycetes	Blastocladiales	Blastocladiaceae	Blastocladiella
Paramicrosporidium saccamoebae	KSL3	SAMN05861576	PRJNA331101	25401	24.2668	16	2017-11-21T00:00:00Z	CM008827.1	1246581	Paramicrosporidium saccamoebae strain KSL3 mitochondrion, complete sequence, whole genome shotgun sequence	Eukaryota	Fungi	Cryptomycota	Paramicrosporidium
Rozella allomycis			PRJNA209898	12055	14.4753	8	2013-06-29T00:00:00Z	NC_021611.1	281847	Rozella allomycis mitochondrion, complete genome	Eukaryota	Fungi	Cryptomycota	Rozella

## Sheet: Table S2
Table S2. Codon usage of the core mitochondrial genes from Erysiphe necator. The table shows the total number of codons for each gene. The last two columns show the number of GC bases for each codon and usage fraction among synonymous codons.
Codon	Amino acid	atp6	atp8	atp9	nad1	nad2	nad3	nad4	nad4L	nad5	nad6	cox1	cox2	cox3	cob	rps3	Total	GC#	Fraction
GCA	Ala	7	0	4	5	9	4	5	1	17	6	18	4	2	8	20	110	2	0.329341
GCC	Ala	2	0	0	3	5	0	6	0	6	1	3	2	1	2	7	38	3	0.113772
GCG	Ala	1	0	0	5	0	0	1	0	5	0	7	0	3	3	7	32	3	0.0958084
GCT	Ala	7	1	4	14	13	2	15	6	15	8	15	5	14	15	20	154	2	0.461078
TGC	Cys	0	0	2	0	1	1	0	0	1	1	0	2	0	0	4	12	2	0.333333
TGT	Cys	2	0	1	4	1	1	2	0	4	2	1	3	2	0	1	24	1	0.666667
GAC	Asp	1	0	0	0	4	0	2	0	0	2	4	3	2	1	4	23	2	0.178295
GAT	Asp	3	0	2	8	11	3	10	2	15	6	10	11	2	7	16	106	1	0.821705
GAA	Glu	5	0	0	11	6	4	12	2	11	4	6	8	5	3	19	96	1	0.680851
GAG	Glu	0	0	0	2	3	0	2	1	3	7	2	5	3	5	12	45	2	0.319149
TTC	Phe	4	1	2	3	4	1	7	1	23	2	21	3	4	10	17	103	1	0.233032
TTT	Phe	23	7	2	23	39	19	40	5	39	22	28	11	22	22	37	339	0	0.766968
GGA	Gly	3	0	1	5	11	2	11	4	14	4	15	6	7	6	14	103	2	0.314985
GGC	Gly	1	0	1	1	0	0	0	1	5	1	1	0	2	1	4	18	3	0.0550459
GGG	Gly	2	0	0	3	1	0	1	0	4	5	8	0	3	5	10	42	3	0.12844
GGT	Gly	8	0	3	11	20	3	17	2	23	11	23	5	9	13	16	164	2	0.501529
CAC	His	2	0	0	1	1	1	2	0	6	0	6	5	5	1	2	32	2	0.326531
CAT	His	4	0	0	1	5	1	3	0	6	3	9	3	9	9	13	66	1	0.673469
ATA	Ile	24	2	6	30	44	3	46	8	34	24	19	16	8	19	22	305	0	0.551537
ATC	Ile	0	0	0	3	4	0	2	1	2	2	8	3	1	3	6	35	1	0.0632911
ATT	Ile	9	4	4	11	33	8	16	8	25	17	20	9	8	13	28	213	0	0.385172
AAA	Lys	3	0	0	5	19	4	10	2	15	7	6	4	0	6	56	137	0	0.728723
AAG	Lys	1	2	0	0	6	0	1	0	5	1	4	4	0	1	26	51	1	0.271277
CTA	Leu	4	0	0	4	4	2	6	3	11	3	8	4	1	3	14	67	1	0.0864516
CTC	Leu	0	0	0	1	1	0	0	0	1	1	0	0	0	0	5	9	2	0.0116129
CTG	Leu	1	0	0	1	0	0	0	0	1	2	2	2	3	1	4	17	2	0.0219355
CTT	Leu	1	1	2	7	7	1	8	2	16	3	6	4	2	7	11	78	1	0.100645
TTA	Leu	28	6	7	48	72	17	62	10	66	25	53	14	25	38	51	522	0	0.673548
TTG	Leu	8	1	0	1	12	3	8	2	6	3	10	3	5	9	11	82	1	0.105806
ATG	Met	3	2	0	9	4	4	7	3	23	5	16	8	5	15	14	118	1	1
AAC	Asn	3	1	1	2	10	2	0	0	6	4	7	2	4	11	13	66	1	0.254826
AAT	Asn	15	0	2	10	21	7	17	3	19	9	15	9	8	12	46	193	0	0.745174
CCA	Pro	6	2	0	6	1	0	3	0	4	2	7	4	5	8	9	57	2	0.296875
CCC	Pro	1	0	0	0	0	0	1	0	1	2	3	0	2	2	12	24	3	0.125
CCG	Pro	0	0	0	0	1	0	0	0	0	0	3	0	0	2	9	15	3	0.078125
CCT	Pro	1	2	1	9	8	3	9	0	13	4	14	10	2	9	11	96	2	0.5
CAA	Gln	7	2	1	8	9	4	3	1	9	6	9	6	4	7	11	87	1	0.690476
CAG	Gln	1	0	0	0	3	2	0	0	2	1	2	1	1	1	25	39	2	0.309524
AGA	Arg	1	0	1	8	9	4	7	3	5	2	6	5	4	10	26	91	1	0.606667
AGG	Arg	2	1	1	0	1	0	1	0	0	2	1	1	0	0	13	23	2	0.153333
CGA	Arg	0	0	0	0	1	0	0	0	2	0	0	1	0	0	1	5	2	0.0333333
CGC	Arg	0	0	0	0	0	0	0	0	0	0	1	0	0	0	7	8	3	0.0533333
CGG	Arg	0	0	0	0	0	0	0	0	1	0	0	0	0	0	2	3	3	0.02
CGT	Arg	0	1	0	2	0	0	1	0	3	0	4	0	2	2	5	20	2	0.133333
AGC	Ser	4	0	1	0	3	3	3	1	2	7	1	1	1	5	25	57	2	0.112205
AGT	Ser	8	1	0	13	29	5	21	3	28	11	25	5	6	9	9	173	1	0.340551
TCA	Ser	5	0	0	5	15	2	13	2	7	7	6	7	7	5	10	91	1	0.179134
TCC	Ser	1	0	0	2	12	0	1	0	2	2	3	3	1	2	3	32	2	0.0629921
TCG	Ser	1	0	0	2	1	0	2	1	2	2	1	0	1	1	5	19	2	0.0374016
TCT	Ser	6	2	2	6	22	2	11	0	17	7	10	6	8	9	28	136	1	0.267717
ACA	Thr	7	0	1	5	10	2	12	2	12	3	17	4	10	8	3	96	1	0.403361
ACC	Thr	0	1	0	2	1	0	1	2	1	1	1	1	1	2	7	21	2	0.0882353
ACG	Thr	0	0	1	1	1	0	2	0	1	0	2	0	0	0	5	13	2	0.0546218
ACT	Thr	6	0	0	10	15	3	8	0	24	6	7	5	8	5	11	108	1	0.453782
GTA	Val	4	1	2	10	19	2	7	3	19	4	12	7	8	8	5	111	1	0.355769
GTC	Val	1	0	0	0	0	0	0	0	1	0	2	1	2	3	3	13	2	0.0416667
GTG	Val	2	0	1	1	1	0	0	0	5	1	9	0	2	2	3	27	2	0.0865385
GTT	Val	10	5	1	11	14	6	20	1	29	7	13	6	11	15	12	161	1	0.516026
TGA	Trp	1	0	0	6	2	0	3	0	7	3	11	5	9	6	6	59	1	0.867647
TGG	Trp	0	0	0	0	0	0	0	0	0	0	3	1	1	1	3	9	2	0.132353
TAC	Tyr	1	1	1	2	6	1	4	1	3	2	7	4	3	7	8	51	1	0.200787
TAT	Tyr	9	1	1	19	29	6	28	2	25	10	12	9	7	11	34	203	0	0.799213
TAA	STOP	1	0	0	1	1	0	0	1	0	0	0	1	1	0	1	7	0	0.466667
TAG	STOP	0	1	1	0	0	1	1	0	1	1	1	0	0	1	0	8	1	0.533333

## Sheet: Table S3
Table S3. Repeats identified with REPuter in the mitochondrial genome of Erysiphe necator. Repeats were identified with REPuter (https://bibiserv.cebitec.uni-bielefeld.de/reputer) at E-value < 1e-5 and minimum repeat length of 8 bp.
First repeat length	Starting position	Match direction	Second repeat length	Starting position	E-value
84	20699	Forward	84	68712	2.67e-41
54	119170	Forward	54	119179	3.08e-23
48	20698	Forward	48	114380	1.26e-19
48	47398	Forward	48	47455	1.26e-19
48	48717	Forward	48	111485	1.26e-19
47	5103	Forward	47	20698	5.05e-19
47	5103	Forward	47	114380	5.05e-19
47	42070	Forward	47	42079	5.05e-19
47	47439	Forward	47	47447	5.05e-19
47	68712	Forward	47	114381	5.05e-19
46	5104	Forward	46	68712	2.02e-18
45	119170	Forward	45	119188	8.08e-18
44	47393	Forward	44	47434	3.23e-17
42	85779	Forward	42	85787	5.17e-16
42	99660	Palindromic	42	116151	5.17e-16
42	176274	Forward	42	183285	5.17e-16
40	5103	Forward	40	48718	8.27e-15
40	5103	Forward	40	111486	8.27e-15
40	20698	Forward	40	48718	8.27e-15
40	20698	Forward	40	111486	8.27e-15
40	48718	Forward	40	114380	8.27e-15
40	53341	Forward	40	96617	8.27e-15
40	111486	Forward	40	114380	8.27e-15
39	47398	Forward	39	47447	3.31e-14
39	47439	Forward	39	47455	3.31e-14
39	48719	Forward	39	68712	3.31e-14
39	68712	Forward	39	111487	3.31e-14
39	161429	Forward	39	166820	3.31e-14
38	42070	Forward	38	42088	1.32e-13
38	64547	Palindromic	38	96636	1.32e-13
37	90489	Forward	37	95187	5.29e-13
36	119170	Forward	36	119197	2.12e-12
35	75583	Forward	35	76034	8.47e-12
35	96702	Palindromic	35	188308	8.47e-12
34	9564	Palindromic	34	47479	3.39e-11
34	76417	Palindromic	34	185666	3.39e-11
34	85779	Forward	34	85795	3.39e-11
34	96678	Forward	34	106640	3.39e-11
34	104904	Palindromic	34	179197	3.39e-11
34	107439	Forward	34	120172	3.39e-11
32	56356	Forward	32	87398	5.42e-10
32	65480	Forward	32	176262	5.42e-10
32	85276	Forward	32	85318	5.42e-10
32	135906	Forward	32	188256	5.42e-10
31	47398	Forward	31	47406	2.17e-09
31	47398	Forward	31	47463	2.17e-09
31	47406	Forward	31	47439	2.17e-09
31	47439	Forward	31	47463	2.17e-09
31	56355	Forward	31	72453	2.17e-09
31	78854	Forward	31	183354	2.17e-09
31	119203	Palindromic	31	162161	2.17e-09
31	132173	Forward	31	136056	2.17e-09
30	9583	Palindromic	30	47424	8.68e-09
30	11331	Forward	30	44821	8.68e-09
30	23983	Forward	30	25466	8.68e-09
30	71413	Forward	30	85650	8.68e-09
30	72449	Forward	30	114972	8.68e-09
30	72454	Forward	30	87398	8.68e-09
30	83677	Forward	30	176274	8.68e-09
30	83677	Forward	30	183285	8.68e-09
30	105157	Forward	30	105166	8.68e-09
30	119176	Palindromic	30	162162	8.68e-09
30	119185	Palindromic	30	162162	8.68e-09
30	119194	Palindromic	30	162162	8.68e-09
30	185034	Reverse	30	185034	8.68e-09
29	22822	Forward	29	104985	3.47e-08
29	42070	Forward	29	42097	3.47e-08
29	64589	Forward	29	82300	3.47e-08
29	82294	Palindromic	29	188228	3.47e-08
29	116549	Forward	29	168284	3.47e-08
29	120322	Forward	29	179213	3.47e-08
28	11263	Forward	28	81829	1.39e-07
28	56353	Forward	28	100230	1.39e-07
28	83928	Forward	28	85455	1.39e-07
28	85317	Forward	28	85357	1.39e-07
28	85648	Palindromic	28	188264	1.39e-07
28	104981	Forward	28	187688	1.39e-07
27	20621	Reverse	27	20621	5.55e-07
27	33916	Forward	27	65794	5.55e-07
27	56359	Forward	27	123501	5.55e-07
27	64451	Palindromic	27	71442	5.55e-07
27	72457	Forward	27	123501	5.55e-07
27	76375	Forward	27	83444	5.55e-07
27	85276	Forward	27	85358	5.55e-07
27	87401	Forward	27	123501	5.55e-07
27	119170	Forward	27	119206	5.55e-07
27	119170	Palindromic	27	162162	5.55e-07
27	151283	Reverse	27	151283	5.55e-07
27	161788	Forward	27	174739	5.55e-07
27	176226	Forward	27	179132	5.55e-07
27	178880	Forward	27	178904	5.55e-07
27	185035	Reverse	27	185035	5.55e-07
27	185035	Forward	27	185036	5.55e-07
27	185036	Reverse	27	185036	5.55e-07
26	6589	Forward	26	81231	2.22e-06
26	9564	Palindromic	26	47496	2.22e-06
26	11265	Forward	26	51114	2.22e-06
26	47487	Forward	26	47496	2.22e-06
26	51114	Forward	26	81831	2.22e-06
26	56355	Forward	26	114976	2.22e-06
26	71413	Palindromic	26	188264	2.22e-06
26	72453	Forward	26	100232	2.22e-06
26	75519	Palindromic	26	82284	2.22e-06
26	85779	Forward	26	85803	2.22e-06
26	90540	Forward	26	95238	2.22e-06
26	95210	Forward	26	130275	2.22e-06
26	100232	Forward	26	114976	2.22e-06
26	119176	Forward	26	187691	2.22e-06
26	119185	Forward	26	187691	2.22e-06
26	119194	Forward	26	187691	2.22e-06
26	119203	Forward	26	187691	2.22e-06
26	136792	Palindromic	26	136792	2.22e-06
26	162166	Palindromic	26	187691	2.22e-06
26	185035	Reverse	26	185035	2.22e-06
26	185035	Forward	26	185037	2.22e-06
26	185037	Reverse	26	185037	2.22e-06
25	6589	Forward	25	17885	8.88e-06
25	17885	Forward	25	81231	8.88e-06
25	43869	Forward	25	106745	8.88e-06
25	51598	Reverse	25	51598	8.88e-06
25	56293	Forward	25	87344	8.88e-06
25	59476	Forward	25	174164	8.88e-06
25	67765	Palindromic	25	161792	8.88e-06
25	87398	Forward	25	100233	8.88e-06
25	87398	Forward	25	114977	8.88e-06
25	99649	Palindromic	25	117676	8.88e-06
25	104984	Forward	25	119176	8.88e-06
25	104984	Forward	25	119185	8.88e-06
25	104984	Forward	25	119194	8.88e-06
25	104984	Forward	25	119203	8.88e-06
25	104984	Palindromic	25	162167	8.88e-06
25	114405	Forward	25	161453	8.88e-06
25	153276	Forward	25	154184	8.88e-06
25	156096	Forward	25	185034	8.88e-06
25	156096	Reverse	25	185039	8.88e-06
25	185035	Reverse	25	185035	8.88e-06
25	185035	Forward	25	185038	8.88e-06
25	185038	Reverse	25	185038	8.88e-06

## Sheet: Table S4
Table S4. Tandem repeats identified in the Erysiphe necator mitochondrial genome. Start and end coordinates in the genome are shown as well as the predicted copy number. The repeats were identified with the Tandem Repeat Finder program (https://tandem.bu.edu/trf/trf.html).
Start (bp)	End (bp)	Consensus	Copy number
9324	9363	AGCACTAAATAAATAAG	2.4
9565	9607	GGGTCCGTA	4.9
9565	9617	GGGTCCGTTGGTCCGTA	3.1
16596	16624	GCGTGCGGA	3.2
28629	28664	GGGTCCCTTTATAGCT	2.3
42055	42126	TAATATTGA	8
47399	47494	ACGGACCA	11.9
47394	47521	ACCCAACGGACCAACGGACCAACGGACCAACGGACCAACGGACCCTACGGACCCAACGG	2.2
53272	53318	GGGGGGGGGAGGAAGGAGGAA	2.1
75391	75445	GGTCCTCTTTTGTAAAAATAGGGTGAG	2
76418	76496	CAGCTCTTATTTATATGGGCTACGCATCCGTAGCAGGAG	2
85277	85389	CCCTTATTTATGGGCTCGCATCCGTAGAGGAGGACGCATTAC	2.7
85277	85409	CCCTTATTTATGGGCTCGCATCCGTAGGAGGACGCATCC	3.3
85751	85829	AGCAGCTC	9.9
92957	92985	GAAGGGGGGAGGG	2.2
96090	96120	CTCCGCATG	3.6
96765	96791	AGCAGCTG	3.4
102186	102228	AATTATTTAATTAATGATATT	2
104985	105009	AGGATCCGT	2.8
105158	105196	CCTTCGGAT	4.3
106459	106488	TAAGGGGGGGGGGG	2.1
119171	119233	ATCCGTAGG	7
119436	119476	CTTCTGGTCCGAAGGTTTT	2.2
120954	120988	GCCCTAAATAAATAAGA	2.1
121976	122019	GGGGGGGGGGGAACAAGTCCCGA	1.9
124601	124628	GCGGGAGC	3.5
133466	133511	AGCAGCTC	5.8
133466	133511	AGCAGCTCAGCAGCTAACCAGCTC	1.9
135593	135626	GGTCGAAG	4.1
140217	140264	GGGGGGGGTTAAGTAGGGCA	2.4
143993	144017	AAAATAAAAAA	2.3
145245	145299	TAGGCAGCCAGCAGGCCTTG	2.8
151282	151310	AGATAGATAAAT	2.4
162163	162192	CCTACGGAT	3.3
170733	170762	GGGAATCCCTGAC	2.3
178817	178859	GAGGGAGGCTGCATGTGG	2.4
178828	178863	ATGTGGGAGGGAGGGTGG	2
178862	178935	GGCA	18.5
178857	178931	AGGGAGGCAGGCAGGCAGGCAGGC	3.1
178926	178971	GGCAGGCAGGTGGGAGGGAGGGT	2
178999	179129	ACCAGTACCTGGCCGTCAGGAACTAGTTAAAAAAAATGTACCCTCCGA	2.6
185000	185028	CAGCTCCCTTTGAAC	1.9
185036	185063	G	28
187014	187053	TATTTGGTGATTAGTA	2.5
187692	187717	AGGATCCGT	2.9

## Sheet: Table S5
Table S5. Primers utilized to amplify and sequence the core mitochondrial genes of Erysiphe necator. The location of the primers in the mature gene transcripts are shown in Supplementary Fig. S3.
Primer name	Sequence
atp6-F1	GGAGTTATGTCTATAAATTCC
atp6-R1	TTAATGTAAATCTAAAGCATCCT
atp8-F1	ATGCCACAATTAGTTCCTT
atp8-R1	AAGAGTAAACCCCTTGTCT
atp9-F1	ATTGTAAGATAATTAGCTACAAC
atp9-R1	GATTAAACCTAAGCCACATAT
cob-F1	ATGAGAATTTTCAAGAGCCATCCA
cob-R1	CCTAGCCATTAGAGTTAGATCTCAA
cox1-F1	TTGGATATTGCATTCCACGATAGTT
cox1-R1	CACCCGCTGCTTCAAAGAAT
En.Cox1.E9.F3	ATGAGAAGTCCCGGTATCAGAC
EnCox1.F3	ACCAAATCAGATATGACACATAAGCT
EnCox1.R2	GACAAGCGGCGCCCTA
EnCox2.F2	CGCATGCCTTAATAATGTAAATCCAAG
EnCox2.R2	AACGAGAACGAGATTTTATTTTGCA
cox3-F1	TAAAATGAACTTCGACGCC
cox3-R1	ACGATTTAAGAACCTCAGTAATA
nad1-F1	TATGATATATCTCCCTACTTTAATG
nad1-R1	AAGAGATTAATTTATAATAAATATATATTACTA
nad2-F1	ATCACCTATTCCTTACATGT
nad2-R1	CAATTGTAGGTATTGCATCATA
nad2-R2	TGTAGTAGGGCTCTTTATAAAAAACT
EnNad2.E1.F2	GTGGTTTATTTCACGCAACAGC
EnNad2-F3	GTGCCGCACCTTTTCATTTT
EnNad2-R4	AGCTAAACTTAACGATAATAAAGGGTT
nad3-F1	ATTTTTTATTATGACAAGCACTACTT
nad3-R1	GCAGCTAGCACTATCTTGA
nad4-F1	TTATGTTACTTTTAATGTTATTATTA
nad4-R1	ATTATTTGATCCATATAATCCTAT
nad4-R2	ACGGCTGCTGAGCTAAAA
EnNad4-E1-F1	TTTGAAAGTATATTGCCACCATTG
EnNad4-E3-R1	AACCGTCTAATATAGGGGCAGG
nad4L-F1	CGAAGGAAGGGGAAATTAA
nad4L-R1	CTGATCCTAATAATGGTAAA
nad5-F1	GTATCAGTATAGAATATAAATAATG
nad5-F2	TTATGACTTGGAGCAATAA
nad5-R3	CCTGCGTAGCTAGGGATTCTAA
nad5-R2	AATAGACCGACAAGAGAA
EnNad5-E4-F2	GCAACAGTATTCTCGCTAGCAC
EnNad6-E1-F1	GGCTCCGCAACTATAATAGACAGC
nad6-R1	TCTTGTTATCACTATAAAACCTACCATAGCTAA
rps3-F1	ATGCAATCAGGCTGATCG
rps3-F2	AGGAGAGGCCACCTTCTT
rps3-R1	GAGCTGCTGAGCTGGTTAG
rps3-R2	TTTTTATTTACTACTTACTCACCCTTT
rps3-R3	CTGCGACTGGTATTGTTTTA
EnRps3-F1	AGCAGCTGAAGAATACCTACGG
rns-F1	CAGGATATACAACAACTAATTGA
rns-F2	GAAATGACTCTACAAGACTAGA
rns-F3	TGGCAACGCAGGAACTGAA
rns-R1	ACCATGGTTTAATTGTTAAATGT
rns-R2	CCCTGGTTAGCTGGAGCCTT
EnRns.R1	ATCCCGTGCAACTTCCACTA
rnl-F0	GGTTCTGGAAAAACCGTGACC
rnl-F3	GTTTATAAATAGTATATAGTAGTAGTATGTATGATATTTAC
rnl-F6	GAGAAATTCAATAATAAACGAAGTGAATTGAAATATCTTAGT
EnRnl.E1.F1	TTAGGAAAAGAAATCAAACGAGATTCT
rnl-R2	GGTTCCCCTTTGTCAAATAATTGTAGAA
rnl-R0	ACTAGCTTACCGTCGGTGGT
EnRnI-R2	TGTGATCATATGCCCCGCTT
rnl-F2	CGCCAGGAAGTACAAATTGAGT
rnl-R1	AATAACACTTACCCTCTCGAAGATCT

## Sheet: Table S6
Table S6. Mitochondrial atp9 genes in members of Leotiomycetes and other fungal species. In Erysiphe necator as well in Scytalidium auriculariicola and Botrytis cinerea (highlighted in green), atp9 is present but encodes a truncated protein.
Organism	Class	atp9 status	GenBank accession	Protein length (aa)
Erysiphe necator	Leotiomycetes	Truncated	NA	59
Sclerotinia borealis	Leotiomycetes	Present	YP_009072368.1	74
Monilinia fructicola	Leotiomycetes	Present	QGA74362.1	74
Scytalidium auriculariicola	Leotiomycetes	Present	QDG01211.1	63
Botrytis cinerea	Leotiomycetes	Present	AGN49018.1	68
Marssonina brunnea f. sp. 'multigermtubi'	Leotiomycetes	Present	YP_004842021.1	108
Glarea lozoyensis	Leotiomycetes	Present	YP_009306738.1	74
Phialocephala subalpina	Leotiomycetes	Present	YP_004733037.1	74
Gamarada debralockiae	Leotiomycetes	Present	AWL21288.1	74
Cairneyella variabilis	Leotiomycetes	Present	YP_009240971.1	74
Zymoseptoria tritici	Dothideomycetes	Present	YP_001648752	74
Trichophyton rubrum	Eurotiomycetes	Present	Q01554	74
Pestalotiopsis fici	Sordariomycetes	Present	AOW71154	74
Neurospora crassa	Sordariomycetes	Present	Q12635	74
Annulohypoxylon stygium	Sordariomycetes	Present	AYE67549	74
Ustilago maydis	Ustilaginomycetes	Present	Q0H8W9	73

## Sheet: Table S7
Table S7. Classification of Erysiphe necator mitochondrial introns and of the conserved domains encoded by their sequences. Introns start and end coordinates in the mt genome of E. necator are shown. Conserved domains found within the introns are shown. Conserved domains with more than one copy are indicated in the last column.
Intron	Start	End	Intron category	Conserved domains	Note
cox1-i1	96	2701	II (domainV)	RT_G2_intron; Intron_maturas2 super family
cox1-i2	2760	5198	II (domainV)	RT_G2_intron; Intron_maturas2 super family
cox1-i3	5303	7701	IB (3', partial)	GIY-YIG_bI1_like; NUMOD1
cox1-i4	7771	9680	I (derived, B1)	LAGLIDADG_1	2 motifs
cox1-i5	9772	11044	IB (complete)	LAGLIDADG_1	2 motifs
cox1-i6	11066	12388	IC2	LAGLIDADG_1	2 motifs
cox1-i7	12436	16352	Unclassified	group_II_RT_mat super family; HNHc
cox1-i8	16406	18241	IB (complete)	GIY-YIG_SF super family; IENR1
cox1-i9	18340	20782	II (domainV)	RT_G2_intron; Intron_maturas2 super family; HNHc
cox1-i10	20807	22133	IB (complete)	LAGLIDADG_1	2 motifs
cox1-i11	22239	23278	IB (complete)	LAGLIDADG_1
cox1-i12	23290	26783	IB (5', partial)	LAGLIDADG_1	4 motifs
cox1-i13	26860	28356	IB (complete)	LAGLIDADG_1
cox1-i14	28371	29748	IB (3', partial)	LAGLIDADG_1	2 motifs
cox1-i15	29796	31014	IB (complete)	LAGLIDADG_1
cox1-i16	31041	32111	I (derived, B1)	LAGLIDADG_2
cox1-i17	32189	35170	Unclassified	LAGLIDADG_2 super family; GIY-YIG_SF super family; LAGLIDADG_2; LAGLIDADG_1; grpIintron_endo super family
cox1-i18	35257	37827	IB (complete)	GIY-YIG_SF super family; grpIintron_endo; IENR1
cox1-i19	37879	39040	I (derived, B2)	LAGLIDADG_1	2 motifs
cox1-i20	39058	40209	IB (complete)	LAGLIDADG_1
cox1-i21	40347	41436	IB (complete)	grpIintron_endo super family
cox1-i22	41456	43230	IB (complete)	GIY-YIG_SF super family
cox2-i1	44529	45917	Unclassified	LAGLIDADG_1	2 motifs
cox2-i2	46138	48781	II (domainV)	RT_G2_intron; Intron_maturas2 super family
cox2-i3	48838	50695	ID	LAGLIDADG_1	2 motifs
cox2-i4	50891	52728	IC2	No conserved domains
nad4L-i1	54005	55642	Unclassified	LAGLIDADG_1
nad4L-i2	55649	58837	IC1	LAGLIDADG_1	3 motifs
nad5-i1	59191	60719	IC2	LAGLIDADG_1	2 motifs
nad5-i2	60822	63672	ID	LAGLIDADG_1; LAGLIDADG_2 super family; LAGLIDADG_1 super family
nad5-i3	63817	65094	IB (3', partial)	No conserved domains
nad5-i4	65197	68795	II (domainV)	RT_G2_intron; grpIintron_endo; Intron_maturas2 super family
nad5-i5	68841	70975	IB (complete)	LAGLIDADG_1	4 motifs
nad5-i6	71183	71908	IB (complete)	No conserved domains
nad5-i7	72137	74206	Unclassified	LAGLIDADG_1
atp6-i1	77215	81356	IB (complete)	LAGLIDADG_1 super family	5 motifs
atp6-i2	81585	84025	IC2	NUMOD1
rns-i1	87186	88573	IC2	LAGLIDADG_1	2 motifs
rns-i2	88766	90564	II (domainV)	No conserved domains
rns-i3	90686	92426	ID	No conserved domains
rns-i4	92466	95263	II (domainV)	LAGLIDADG_1	2 motifs
cox3-i1	98704	99937	IB (complete)	LAGLIDADG_1
cox3-i2	100052	101473	IC2	LAGLIDADG_1	3 motifs
cox3-i3	101781	103407	IA	LAGLIDADG_1
cox3-i4	103495	105759	Unclassified	LAGLIDADG_1	2 motifs
nad2-i1	109056	111554	II (domainV)	RT_G2_intron; Intron_maturas2 super family
nad2-i2	112094	114579	II (domainV)	RT_G2_intron; Intron_maturas2 super family
nad2-i3	114778	116298	Unclassified	LAGLIDADG_1	2 motifs
nad2-i4	116389	118946	IB (extra insertion)	LAGLIDADG_1	2 motifs
rnl-i1	123269	124731	IC2	LAGLIDADG_1	3 motifs
rnl-i2	125566	126671	IB (complete)	LAGLIDADG_1
rnl-i3	126778	128603	ID	LAGLIDADG_1
rnl-i4	128635	130329	II (domainV)	LAGLIDADG_1	2 motifs
rnl-i5	131098	134621	Unclassified	No conserved domains
nad1-i1	146467	148544	IB (complete)	No conserved domains
nad1-i2	148670	149383	IC2	LAGLIDADG_1
nad1-i3	149481	152028	I (derived, A)	IENR1
nad1-i4	152277	154459	IB (3', partial)	grpIintron_endo super family	5 motifs
cob-i1	156521	159053	II (domainV)	RT_G2_intron; Intron_maturas2 super family
cob-i2	159114	161638	II (domainV)	RT_G2_intron; Intron_maturas2 super family
cob-i3	161681	164196	IB (complete)	LAGLIDADG_1
cob-i4	164354	166889	II (domainV)	RT_G2_intron; Intron_maturas2 super family
cob-i5	166911	168204	ID	LAGLIDADG_2 super family
cob-i6	168265	169870	IB (complete)	No conserved domains
cob-i7	169938	171064	IB (3', partial)	LAGLIDADG_1
cob-i8	171178	173744	ID	LAGLIDADG_2
cob-i9	173806	176413	Unclassified	No conserved domains
cob-i10	176558	178039	IB (complete)	LAGLIDADG_2 super family	2 motifs
nad4-i1	180821	182129	IC2	LAGLIDADG_1	2 motifs
nad4-i2	182360	184027	IB (complete)	LAGLIDADG_1

## Sheet: Table S8
Table S8. Intronic open reading frames (ORFs) encoding homing endonucleases (HEs) and reverse transcriptases (RTs) in the mitochondrial genome of Erysiphe necator. ORF IDs are composed of the gene name and the intron number (5’ to 3’ direction) where the ORFs are inserted. ORFs encoding proteins containing conserved domains related to RT (pfam00078) and HEs of the families LAGLIDADG_1 (pfam00961)…
ORF ID	ORF domains	Degenerated ORF	Length RT domain	Length LAGLIDADG_1 domain	Length LAGLIDADG_2 domain	Length GIY-YIG domain	Previous exon phase	ORF phase	Distance to previous exon	Number of stop codons in between
ORF1_cox1-i1	RT	No	265				0	0	290	0
ORF1_cox1-i2	RT	No	262				1	0	58	0
ORF1_cox1-i3	GIY-YIG	Yes				59	0	0	383	0
ORF1_cox1-i4	LAGLIDADG_1	No		111			1	0	581	0
ORF1_cox1-i5	LAGLIDADG_1	No		119			1	0	439	4
ORF1_cox1-i6	LAGLIDADG_1 + LAGLIDADG_1	No		102;101			0	0	121	0
ORF1_cox1-i7	RT	No	353				0	0	101	0
ORF1_cox1-i8	GIY-YIG	No				86	1	0	159	0
ORF1_cox1-i9	RT	No	260				2	0	178	0
ORF1_cox1-i10	LAGLIDADG_1 + LAGLIDADG_1	Yes		106;69			0	0	304	0
ORF1_cox1-i11	LAGLIDADG_1	Yes		74			0	2	183	3
ORF1_cox1-i12	LAGLIDADG_1	Yes		34			0	0	515	0
ORF1_cox1-i13	LAGLIDADG_1 + LAGLIDADG_1	Yes		67;79			1	0	277	0
ORF1_cox1-i14	LAGLIDADG_1 + LAGLIDADG_1	No		99;101			0	0	47	0
ORF2_cox1-i15	LAGLIDADG_1	Yes		28			1	0	912	22
ORF1_cox1-i16	LAGLIDADG_2	No			151		2	0	226	0
ORF1_cox1-i17	LAGLIDADG_1 + LAGLIDADG_2	No		92	178		0	0	29	0
ORF1_cox1-i18	GIY-YIG	No				89	1	0	153	0
ORF1_cox1-i19	LAGLIDADG_1	No		101			2	0	246	0
ORF1_cox1-i20	LAGLIDADG_1	Yes		76			2	2	222	3
ORF1_cox1-i21	GIY-YIG	No				84	0	0	152	0
ORF1_cox1-i22	GIY-YIG	Yes				39	1	0	577	11
ORF1_cox2-i1	LAGLIDADG_1 + LAGLIDADG_1	No		100;99			0	0	28	0
ORF1_cox2-i2	RT	No	303				0	0	21	0
ORF1_cox2-i3	LAGLIDADG_1	Yes		64			2	1	845	14
ORF1_nad4L-i1	LAGLIDADG_1	Yes		36			0	0	982	19
ORF1_nad4L-i2	LAGLIDADG_1	Yes		35			0	2	2322	66
ORF1_nad5-i1	LAGLIDADG_1 + LAGLIDADG_1	No		100;102			0	0	70	0
ORF1_nad5-i2	LAGLIDADG_1	No		88			0	0	367	6
ORF2_nad5-i4	GIY-YIG + RT	No	280			89	0	1	233	0
ORF1_nad5-i5	LAGLIDADG_1 + LAGLIDADG_1	Yes		97;49			0	0	1315	44
ORF2_nad5-i5	LAGLIDADG_1 + LAGLIDADG_1	No		96;81			0	1	122	0
ORF1_nad5-i7	LAGLIDADG_1	Yes		43			0	0	1162	29
ORF2_nad5-i7	LAGLIDADG_1	Yes		55			0	2	759	17
ORF1_atp6-i1	LAGLIDADG_1	Yes		41			0	0	920	21
ORF2_atp6-i1	LAGLIDADG_1	Yes		60			0	0	1838	36
ORF2_atp6-i2	NUMOD1	No					0	2	1557	36
ORF1_rns-i1	LAGLIDADG_1	Yes		56			.	.	675
ORF1_rns-i4	LAGLIDADG_1	Yes		43			.	.	2080
ORF1_cox3-i1	LAGLIDADG_1	Yes		64			0	1	671	20
ORF1_cox3-i2	LAGLIDADG_1	Yes		47			0	1	380	2
ORF1_cox3-i3	LAGLIDADG_1	No		91			0	1	241	2
ORF1_cox3-i4	LAGLIDADG_1 + LAGLIDADG_1	No		100;91			2	0	120	0
ORF1_nad2-i1	RT	No	266				0	1	217	0
ORF1_nad2-i2	RT	No	229				2	0	43	1
ORF1_nad2-i3	LAGLIDADG_1 + LAGLIDADG_1	No		99;93			0	0	154	0
ORF1_nad2-i4	LAGLIDADG_1	Yes		45			0	0	610	12
ORF2_nad2-i4	LAGLIDADG_1	Yes		51			0	0	1288	19
ORF1_rnl-i1	LAGLIDADG_1	No		97			.	.	746
ORF1_rnl-i2	LAGLIDADG_1	Yes		65			.	.	28
ORF1_rnl-i3	LAGLIDADG_1	Yes		68			.	.	385
ORF1_rnl-i4	LAGLIDADG_1	No		107			.	.	1023
ORF1_nad1-i4	GIY-YIG	Yes				52	2	0	250	10
ORF2_nad1-i4	GIY-YIG	Yes				0	2	2	612	10
ORF3_nad1-i4	GIY-YIG	Yes				75	2	2	1284	40
ORF1_cob-i1	RT	No	263				0	1	509	1
ORF1_cob-i2	RT	No	264				0	0	22	0
ORF1_cob-i3	LAGLIDADG_1	No		95			0	0	769	19
ORF1_cob-i4	RT	No	262				0	0	435	0
ORF1_cob-i5	LAGLIDADG_2	Yes			86		2	0	156	1
ORF1_cob-i7	LAGLIDADG_1	No		95			2	0	29	0
ORF1_cob-i8	LAGLIDADG_2	No			176		1	0	1278	21
ORF1_cob-i10	LAGLIDADG_2	Yes			36		1	1	543	13
ORF1_nad4-i2	LAGLIDADG_1	Yes		53			2	2	444	13

## Sheet: Table S9
Table S9. Polymorphic sites identified in the mitochondrial genes of Erysiphe necator. For each polymorphic site, its position in the genome is shown (C-strain as reference; GenBank MT880588.1) as well as the alleles of the reference genome (referred to as allele 0) and alternative alleles (referred to as alleles 1, 2 or 3, separated by commas). Alleles of four other E. necator isolates (Lodi, E1…
Sequence	Position	Reference	Alternative alleles	Lodi	e1-101	Branching	Ranch9	Region affected	Affected gene	Variant (DNA)	Variant (protein)	Description
MT880588.1	6722	TGGGGGGGGGTTGCT	TGGGGGGGGGGTTGCT,TGGGGGGGGTTGCT	1	1	2	1	intron
MT880588.1	6925	AGGGGGGGGGGGTCCGC	AGGGGGGGGGGGGGTCCGC,AGGGGGGGGGGTCCGC,AGGGGGGGGGGGGTCCGC	1	2	3	1	intron
MT880588.1	7290	AGGGGGGGGGGGGTTCA	AGGGGGGGGGGTTCA	1	1	0	1	intron
MT880588.1	7451	TCCCCCCCCCCTCCCCTATG	TCCCCCCCCCTCCCCTATG,TCCCCCCCCCCCCTCCCCTATG	0	2	1	0	intron
MT880588.1	9300	AGGGGGGGGGGGGCTA	AGGGGGGGGGGGGGCTA,AGGGGGGGGGGGCTA	1	2	1	1	intron
MT880588.1	14629	A	C	1	1	1	1	exon	cox1-i7-RT	c.2094A>C	p.L698F	Missense mutation at codon 698 of an RT-coding ORF located within intron 7 of gene cox1
MT880588.1	17948	AGGGGGGGGGGGGCTA	AGGGGGGGGGGCTA	1	0	0	1	intron
MT880588.1	22552	CTCCCCCCCCCCCTACG	CTCCCCCCCCCCTACG,CTCCCCCCCCCTACG	1	2	1	1	exon	cox1-i11-LD	c.134C[11];[10];[9]	p.P48Lfs*10;p.P49Lfs*18	Frame shift of an LAGLIDADG-coding ORF within intron 11 of gene cox1. Allele 1 causes an amino acid change at codon 48 and a frame shift that results in a stop codon 10 codons downstream of the mutation. Allele 2 causes an amino acid change at codon 49 and a frame shift that results in a stop codon 18 codons downstream of the mutation
MT880588.1	24987	AGGGGGGGGGGGGTTAA	AGGGGGGGGGGTTAA	0	0	1	0	intron
MT880588.1	25736	AGGGGGGGAGCT	AGGGGGGGGAGCT,AGGGGGGGGGAGCT,AGGGGGGGGGGAGCT	1	3	2	1	intron
MT880588.1	30252	G	T	0	1	0	0	intron
MT880588.1	31897	AGGGGGGGGGGGTTAGT	AGGGGGGGGGGGGTTAGT,AGGGGGGGGGGGGGTTAGT	1	2	1	0	intron
MT880588.1	33770	AGGGGGGGGGGTAAA	AGGGGGGGGGGGTAAA,AGGGGGGGGGGGGTAAA,AGGGGGGGGGGGGGTAAA	3	0	1	2	intron
MT880588.1	41738	ACCCCCCCCCAGG	ACCCCCCCCCCAGG,ACCCCCCCCCCCCCAGG	1	2	0	1	intron
MT880588.1	44306	TGGGGGGGGGGGTATGGGGGGGGAGGGAGGCGGGT	TGGGGGGGGGTATGGGGGGGGGAGGGAGGCGGGT,TGGGGGGGGTATGGGGGGGGGGGAGGGAGGCGGGT	1	2	1	1	intergenic
MT880588.1	49514	GCACCCCCCCCCCCTAAA	GCACCCCCCCCCCCCTAAA	0	0	1	1	intron
MT880588.1	52074	AGGGGGGGGGGGGGTTAA	AGGGGGGGGGGGGGGTTAA,AGGGGGGGGGGGGGGGTTAA,AGGGGGGGGGGGGGGGGTTAA	3	.	2	1	intron
MT880588.1	53156	CCGGGGGGGGGGGTAGAA	CCGGGGGGGGGGTAGAA,CCGGGGGGGGGTAGAA,CCGGGGGGGGGGGGTAGAA	0	2	1	3	intergenic
MT880588.1	53270	AGGGGGGGGGGAGGAAGG	AGGGGGGGGAGGAAGG	1	1	1	1	intergenic
MT880588.1	53292	AGGGGGGGGGAGGAAGGGGAGGAAGGGAC	AGGGGGGGGGGGAGGAAGGGGAGGAAGGGAC	0	1	1	0	intergenic
MT880588.1	53326	CGGGGGGGGGGGAGAGCC	CGGGGGGGGGGGGAGAGCC,CGGGGGGGGGGAGAGCC	0	1	2	1	intergenic
MT880588.1	53483	AGGGGGGGGGGGAGGAGGAAGGCAC	AGGGGGGGGGGAGGAGGAAGGCAC	0	1	1	1	intergenic
MT880588.1	54299	TCCCCCCCCCCCCTGCGT	TCCCCCCCCCCTGCGT,TCCCCCCCCCCCTGCGT,TCCCCCCCCCTGCGT	1	2	3	1	intron
MT880588.1	55294	AGGGGGGGGGGGGGGCTGCGA	AGGGGGGGGGGGGCTGCGA	0	1	1	1	intron
MT880588.1	57145	GCCCCCCCCCCCCAGGAGA	GCCCCCCCCCCCCCAGGAGA	1	1	1	0	intron
MT880588.1	61094	TACCCCCCCCCTAT	TACCCCCCCCCCCTAT,TACCCCCCCCCCTAT	1	1	2	1	intron
MT880588.1	61220	ATTTTTTTTTTTACAC	ATTTTTTTTTTACAC	1	0	0	1	exon	nad5-i2-LD	c.34T[11];[10]	p.L15Yfs*5	Frame shift of an LAGLIDADG-coding ORF within intron 2 of gene nad5. Allele 1 causes an amino acid change at codon 15 and a frame shift that results in a stop codon 5 codons downstream of the mutation.
MT880588.1	61249	CGGGGGGGGGGACAGGGT	CGGGGGGGGACAGGGT,CGGGGGGGGGGGACAGGGT	0	1	2	0	exon	nad5-i2-LD	c.63G[10];[11];[8]	p.T25Dfs*16; p.T24Dfs*16;	Frame shift of an LAGLIDADG-coding ORF within intron 2 of gene nad5. Allele 1 causes an amino acid change at codon 25 and a frame shift that results in a stop codon 16 codons downstream of the mutation. Allele 2 causes an amino acid change at codon 24 and a frame shift that results in a stop codon 16 codons downstream of the mutation.
MT880588.1	62312	AGGGGGGGGGCAT	AGGGGGGGGGGGCAT,AGGGGGGGGGGGGCAT	0	2	1	0	intron
MT880588.1	62488	AGGGGGGGGGGGGTTAC	AGGGGGGGGGGGTTAC	1	1	0	1	intron
MT880588.1	64464	TGGGGGGGGGGGCTCC	TGGGGGGGGGGGGCTCC,TGGGGGGGGGGGGGCTCC	1	2	1	2	intron
MT880588.1	71360	AGGGGGGGGGGCTCA	AGGGGGGGGGGGCTCA,AGGGGGGGGGGGGCTCA	0	0	2	1	intron
MT880588.1	71674	AGGGGGGGGGAAAAGAGAAT	AGGGGGGGGGGGAAAAGAGAAT,AGGGGGGGGGGAAAAGAGAAT	1	2	0	1	intron
MT880588.1	74064	TACCCCCCCCTACA	TACCCCCCCCCTACA,TACCCCCCCCCCTACA	2	1	1	2	intron
MT880588.1	75173	TCCCCCCCCCCCCGAGGGGGGGGGATC	TCCCCCCCCCGAGGGGGGGGGGGATC,TCCCCCCCCCCCCGAGGGGGGGGGGGATC,TCCCCCCCCCCCCCGAGGGGGGGGGATC	0	2	1	3	intergenic
MT880588.1	75248	CGTGGTGGGGGGGGGTAC	CGTGGTGGGGGGGGGGTAC	0	1	1	0	intergenic
MT880588.1	75471	GTATCCCCCCCCCCACCCTTCGGGGGGGGGGGGGGCTGCGTA	GTATCCCCCCCCCACCCTTCGGGGGGGGGGCTGCGTA,GTATCCCCCCCCCCACCCTTCGGGGGGGGGCTGCGTA	1	1	2	1	intergenic
MT880588.1	76173	AGGGGGGGGGGGTAAGC	AGGGGGGGGGGTAAGC,AGGGGGGGGGGGGTAAGC	1	2	2	1	intergenic
MT880588.1	76702	ACCCCCCCCCAGA	ACCCCCCCCCCAGA,ACCCCCCCCAGA,ACCCCCCCCCCCAGA	1	3	2	1	intergenic
MT880588.1	77331	AGGGGGGGGGGCTCT	AGGGGGGGGGCTCT,AGGGGGGGGGGGGCTCT	0	1	2	0	intron
MT880588.1	78826	TCCTCCCCCCCCCCTCAG	TCCTCCCCCCCCCTCAG,TCCTCCCCCCCCCCCCCTCAG	1	0	2	1	intron
MT880588.1	78853	CGGGGGGGGACT	CGGGGGGGGGGGACT,CGGGGGGGGGACT	1	1	2	1	intron
MT880588.1	79837	TCCCCCCCCCCCTGAGGGGGGGGGGGGATC	TCCCCCCCCCCTGAGGGGGGGGGGATC,TCCCCCCCCCCTGAGGGGGGGGGGGATC,TCCCCCCCCCCTGAGGGGGGGGGATC	1	1	2	3	intron
MT880588.1	80353	TCCCCCCCCCCCCTAACAT	TCCCCCCCCCTAACAT,TCCCCCCCCCCTAACAT	1	2	1	1	intron
MT880588.1	82247	TGGGGGGGGGGGGCTCC	TGGGGGGGGGGGGGCTCC,TGGGGGGGGGGGGGGCTCC	1	0	2	0	intron
MT880588.1	83779	AGGGGGGGGGGGCTA	AGGGGGGGGGGGGCTA	0	1	1	0	intron
MT880588.1	83874	TAGGGGGGGGGCTC	TAGGGGGGGGGGGGCTC,TAGGGGGGGGCTC,TAGGGGGGGGGGGCTC	3	2	1	1	intron
MT880588.1	85444	AGGGGGGGGGGGAGCGCT	AGGGGGGGGGGGGGAGCGCT,AGGGGGGGGGGAGCGCT,AGGGGGGGGGAGCGCT	1	3	2	1	intergenic
MT880588.1	85520	CGGGGGGGGGGGCTA	CGGGGGGGGGGGGGCTA	1	0	1	1	intergenic
MT880588.1	86440	CGAGGGGGGGGGGGCTGTT	CGAGGGGGGGGGGGGCTGTT	1	0	0	0	exon	rns	n.470G[11];[12]		INDEL at position 470 of the mature transcript encoded by the small ribosomal subunit gene
MT880588.1	92928	TCCCCCCCCCCTCCCCCTCCCCTTCCTTAG	TCCCCCCCCCTCCCCCTCCCCTTCCTTAG,TCCCCCCCCCCCCTCCCCCTCCCCTTCCTTAG	1	2	1	1	intron
MT880588.1	94772	TCCCCCCCCCTGT	TCCCCCCCCTGT	0	0	1	0	intron
MT880588.1	96573	AGGGGGGGGGGGTAGC	AGGGGGGGGGGGGGTAGC	0	0	1	0	intergenic
MT880588.1	98356	AGGGGGGGGGGACGGCA	AGGGGGGGGGACGGCA	1	1	0	1	intergenic
MT880588.1	100642	TCTTTGGGGGGGGGGGGGGTAGGTAA	TCTTTGGGGGGGGGGGGTAGGTAA	1	1	0	1	exon	cox3-i2-LD	c.217G[14];[12]	p.G77*fs	Frame shift of an LAGLIDADG-coding ORF within intron 2 of gene cox3. Allele 1 changes codon 77 to a stop codon and a frame shift that results in a stop codon 16 codons downstream of the mutation.
MT880588.1	105911	ATATTTTTTTTTTCTTCTGTAGGGGGGGGGGAGTAGGAGGAGGT	ATATTTTTTTTTTCTTCTGTAGGGGGGGGGGGAGTAGGAGGAGGT	0	0	0	1	intergenic
MT880588.1	106083	AGGGGGGGGGGAGCT	AGGGGGGGGAGCT,AGGGGGGGGGGGGAGCT	0	2	1	0	intergenic
MT880588.1	106461	AGGGGGGGGGGGTAAGGCGGGGGGGGGTGGGTGCC	AGGGGGGGGGGGGGTAAGGCGGGGGGGGGGGGGGCC,AGGGGGGGGGGTAAGGCGGGGGGGGGGGGGGGGCC,AGGGGGGGGGGGGTAAGGCGGGGGGGGGGGGGGCC	3	2	1	1	intergenic
MT880588.1	106604	TGGGGGGGGGGGGTGCGTA	TGGGGGGGGGGGTGCGTA	0	1	0	0	intergenic
MT880588.1	106879	TCTGGGGGGGGGGGGTCCCT	TCTGGGGGGGGGGGTCCCT	1	0	1	1	intergenic
MT880588.1	106939	TGAGGGGGGGAGCC	TGAGGGGGGGGGGGAGCC,TGAGGGGGGGGGGAGCC	1	2	1	1	intergenic
MT880588.1	107127	AGGGGGGGGGGGTTCC	AGGGGGGGGGGGGTTCC,AGGGGGGGGGGGGGTTCC	1	2	1	2	intergenic
MT880588.1	107529	AGGGGGGGGGCAT	AGGGGGGGGGGGCAT	0	1	0	0	intergenic
MT880588.1	107848	AGGGGGGGGGGGAGGAGCCT	AGGGGGGGGGGGGAGGAGCCT	0	1	0	1	intergenic
MT880588.1	107964	AGGGGGGGGGGAGGTTC	AGGGGGGGGGGGAGGTTC	1	0	0	1	intergenic
MT880588.1	108036	GAGGGGGGGGGGGTGCA	GAGGGGGGGGGGTGCA	1	0	1	1	intergenic
MT880588.1	108156	AGGGGGGGGGGGGTAAGT	AGGGGGGGGGGGTAAGT	1	1	1	1	intergenic
MT880588.1	108268	AGGGGGGGGGGGGTAAT	AGGGGGGGGGGGTAAT	0	1	0	0	intergenic
MT880588.1	108479	AGGGGGGGGGGGGAGCTA	AGGGGGGGGGGGAGCTA	1	0	0	0	intergenic
MT880588.1	109826	C	T	1	0	0	1	exon	nad2-i1-RT	c.555C>T	p.L185L	Synonymous mutation at codon 185 of an RT-coding ORF located within intron 1 of gene nad2
MT880588.1	116799	GCCCCCCCCCCTTTTTTCTA	GCCCCCCCCCTTTTTTCTA	0	1	0	0	intron
MT880588.1	117488	TCCCCCCCGCTA	TCCCCCCCCCCGCTA,TCCCCCCCCGCTA	1	0	2	1	intron
MT880588.1	119170	CATCCGTAGGATCCGTAGGATCCGTAGGATCCGTAGGATCCGTAGGATCCGTAGGATCCGTAGGT	CATCCGTAGGATCCGTAGGATCCGTAGGATCCGTAGGATCCGTAGGATCCGTAGGT	0	1	1	0	exon	nad2	c.1534TCCGTAGGA[7];[6]	p.SVG512[7];[6]	INDEL within the coding sequence of gene nad2. Reference allele encodes the amino acids SVG 7 times starting at codon 512, while the alternative allele (i.e., allele 1) encodes SVG 6 times.
MT880588.1	119810	TAAAAAAAAAAAAAAGTTAAGC	TAAAAAAAAAAAAAGTTAAGC	1	0	0	1	intergenic
MT880588.1	119926	AGGGGGGGGCTA	AGGGGGGGGGGCTA,AGGGGGGGGGCTA	1	1	2	1	intergenic
MT880588.1	120006	CGGGGGGGGGGTAAC	CGGGGGGGGGGGGGTAAC	0	1	0	0	intergenic
MT880588.1	120531	AGGGGGGGGGGGGAAGCC	AGGGGGGGGAAGCC,AGGGGGGGGGGGAAGCC	1	2	0	1	intergenic
MT880588.1	120561	GAACCCCCCCCTAA	GAACCCCCCCCCTAA	0	0	1	0	intergenic
MT880588.1	120607	AGGGGGGTA	AGGGGGGGGGGTA	1	0	1	1	intergenic
MT880588.1	121139	AGGGGGGGGGGGGTAAGC	AGGGGGGGGGGTAAGC,AGGGGGGGGGTAAGC	2	0	0	1	intergenic
MT880588.1	121974	AGGGGGGGGGGGGAACA	AGGGGGGGGGGGAACA	1	1	0	1	intergenic
MT880588.1	121997	GAGGGGGGGGGGGAACAAGT	GAGGGGGGGGGGGGAACAAGT,GAGGGGGGGGGGAACAAGT	1	1	2	0	intergenic
MT880588.1	128776	AGGGGGGGGGGGATTT	AGGGGGGGGGGGGATTT	1	0	0	1	intron
MT880588.1	130654	AGGGGGGGGGGGCGTA	AGGGGGGGGGCGTA,AGGGGGGGGGGCGTA	1	2	0	1	exon	rnl	n.2481G[9];[10];[11]		INDEL within the gene encoding the large ribosomal subunit
MT880588.1	131276	ATACCCCCCCCTTC	ATACCCCCCCCCTTC	0	0	1	0	intron
MT880588.1	131301	TCCCCCCCCCTGG	TCCCCCCCCTGG	1	1	1	1	intron
MT880588.1	131343	TCAGGGGGGGGGAGGGAGGTTT	TCAGGGGGGGGGGGGAGGGAGGTTT,TCAGGGGGGGGGGGGGGGGGGGGTTT	2	1	1	1	intron
MT880588.1	131405	CAGGGGGGGGGGGGCGGGGATT	CAGGGGGGGGGGCGGGGATT,CAGGGGGGGGGGGGGCGGGGATT	1	1	2	1	intron
MT880588.1	135321	TACCCCCCCCCCCTAAG	TACCCCCCCCCCCCTAAG,TACCCCCCCCCCCCCTAAG	2	1	2	1	intergenic
MT880588.1	135344	ACCCCCCCCCTAT	ACCCCCCCCCCTAT	0	1	0	0	intergenic
MT880588.1	135370	GAGGGGGGGGGGGCTTC	GAGGGGGGGGGGCTTC,GAGGGGGGGGGGGGGCTTC	1	2	0	1	intergenic
MT880588.1	135676	AGGGGGGGGAGCA	AGGGGGGGAGCA	0	0	1	0	intergenic
MT880588.1	135723	AGGGGGGGGGGGTAAA	AGGGGGGGGGTAAA,AGGGGGGGGGGGGTAAA	1	1	2	1	intergenic
MT880588.1	135952	GCACCCCCCCCCCTATA	GCACCCCCCCCCCCTATA	0	1	1	0	intergenic
MT880588.1	136406	GTGGGGGGGGGGGAGAGAGCT	GTGGGGGGGGGGAGAGAGCT	1	1	0	1	intergenic
MT880588.1	136655	AGACCCCCCCCCCTTTTTC	AGACCCCCCCCCTTTTTC	1	1	1	1	intergenic
MT880588.1	136703	AGGGGGGGGGGTTAGA	AGGGGGGGGGGGGTTAGA,AGGGGGGGGGGGTTAGA,AGGGGGGGGGGGGGTTAGA	1	3	2	1	intergenic
MT880588.1	136793	ACCCCCCCCCCCTAGGGGGGGGGGGTGAAGC	ACCCCCCCCCCCTAGGGGGGGGGGTGAAGC,ACCCCCCCCCTAGGGGGGGTGAAGC,ACCCCCCCCCCCTAGGGGGGGGTGAAGC	1	3	2	1	intergenic
MT880588.1	137253	TACCCCCCCCCCTAG	TACCCCCCCCCCCTAG,TACCCCCCCCCCCCTAG,TACCCCCCCCCCCCCTAG	2	0	3	1	intergenic
MT880588.1	137320	CGAGGGGGGGGGGGTAGTT	CGAGGGGGGTAGTT,CGAGGGGGGGGGGTAGTT,CGAGGGGGGGTAGTT	1	3	2	1	intergenic
MT880588.1	137902	AGGAGGGGGGGTTC	AGGAGGGGGGGGTTC,AGGAGGGGGGGGGGGTTC	1	0	2	1	intergenic
MT880588.1	138165	AGTAGGGGGGGGGGGAAGTGGTA	AGTAGGGGGGGGGGAAGTGGTA,AGTAGGGGGGGGGGGGAAGTGGTA	1	2	1	1	intergenic
MT880588.1	138311	AGGGGGGGGGGGTAAA	AGGGGGGGGGGTAAA	1	1	1	1	intergenic
MT880588.1	138515	AGGGGGGGGAAAAGGA	AGGGGGGGGGGAAAAGGA	0	0	1	0	intergenic
MT880588.1	138705	TCACCCCCCCCCCCTCCCCCCTTAG	TCACCCCCCCCCCTCCCCCCTTAG,TCACCCCCCCCCCCCCCTCCCCCCCTTAG	1	0	2	1	intergenic
MT880588.1	138849	TAGGGGGGGGTAGGTGT	TAGGGGGGGGGGGTAGGTGT,TAGGGGGGGTAGGTGT,TAGGGGGGGGGGGGTAGGTGT	3	2	1	1	intergenic
MT880588.1	138871	AGGGGGGGGGGGGAGATC	AGGGGGGGGGGGAGATC	1	1	1	0	intergenic
MT880588.1	138968	TAAGGGGGGGGGGGCAT	TAAGGGGGGGGGGCAT,TAAGGGGGGGGGCAT	1	2	1	0	intergenic
MT880588.1	139260	TACCCCCCCCCTTA	TACCCCCCCCCCCCTTA,TACCCCCCCCCCCTTA	1	1	2	1	intergenic
MT880588.1	139312	TAGGGGGGGGGGGAAAGGAGAGC	TAGGGGGGGGGGAAAGGAGAGC	0	0	1	0	intergenic
MT880588.1	139376	AGGGGGGGGTGAT	AGGGGGGGGGGGTGAT,AGGGGGGGGGGGGTGAT	0	2	1	0	intergenic
MT880588.1	139483	CGGGGGGGGGGGGTCCTCCCT	CGGGGGGGGGGGTCCTCCCT	0	1	0	0	intergenic
MT880588.1	139578	AGGGGGGGGGCTT	AGGGGGGGGGGGCTT,AGGGGGGGGGGCTT,AGGGGGGGGGGGGCTT	1	3	1	2	intergenic
MT880588.1	140213	AGGGGGGGGGGGTTAA	AGGGGGGGGGGTTAA	1	1	0	1	intergenic
MT880588.1	140236	AGGGGGGGGTTA	AGGGGGGGGGTTA	1	0	0	1	intergenic
MT880588.1	140256	AGGGGGGGGGGGGGGGGGAAAAGGATAA	AGGGGGGGGGGGGGGGGAAAAGGATAA,AGGGGGGGGGGGGGGGAAAAGGATAA	1	2	2	1	intergenic
MT880588.1	141477	AGGGGGGGGGGTGTAGGGTA	AGGGGGGGGGGGTGTAGGGTA	1	1	1	1	intergenic
MT880588.1	141500	TGGGAGGGTGAGGGGGGGGGGGAAGAGGGGGGGGGTAAT	TGGGAGGGTGAGGGGGGGGGGAAGAGGGGGGGGGGTAAT	1	1	1	1	intergenic
MT880588.1	141630	AGGGGGGGGGGGTTGCA	AGGGGGGGGGGTTGCA,AGGGGGGGGGGGGTTGCA	2	1	1	0	intergenic
MT880588.1	141684	AGGGGGGGGGGGTTCC	AGGGGGGGGGGGGTTCC	1	1	1	1	intergenic
MT880588.1	141760	AGGGGGGGGGGTCTC	AGGGGGGGGGTCTC	0	0	1	0	intergenic
MT880588.1	141835	AGGGGGGGGGACG	AGGGGGGGGGGACG	1	0	0	1	intergenic
MT880588.1	142123	AGGGGGGGGGGGATC	AGGGGGGGGGGATC,AGGGGGGGGGATC	0	2	1	0	intergenic
MT880588.1	142357	AGGGGGGGGGGGAAAGCTCCCCCCCCCCTAG	AGGGGGGGGGGGGAAAGCTCCCCCCTAG,AGGGGGGGGGGGGAAAGCTCCCCCCCCCTAG	1	1	2	1	intergenic
MT880588.1	142834	AGGGGGGGGGGTGTTC	AGGGGGGGGGGGTGTTC	1	1	1	1	intergenic
MT880588.1	143201	AGGGGGGGGGGAAAAT	AGGGGGGGGGGGAAAAT	1	1	0	1	intergenic
MT880588.1	144419	AGGGGGGGGGGGTAAC	AGGGGGGGGGGTAAC	0	1	0	0	intergenic
MT880588.1	144647	TGGGGGGGGGGGTAAA	TGGGGGGGGGGGGTAAA	1	0	1	1	intergenic
MT880588.1	144696	AGGGGGGGGGGGGGTAATC	AGGGGGGGGGGGGTAATC,AGGGGGGGGGGGGGGTAATC	1	2	0	1	intergenic
MT880588.1	145353	AGGGGGGGGGGGTAGGTA	AGGGGGGGGGGGGTAGGTA	0	1	0	0	intergenic
MT880588.1	145393	AGGGGGGGGGTCC	AGGGGGGGGGGGTCC	0	0	1	0	intergenic
MT880588.1	145408	AGGGGGGGGGGGCTA	AGGGGGGGGGGGGCTA,AGGGGGGGGGGCTA,AGGGGGGGGGGGGGCTA	3	1	2	1	intergenic
MT880588.1	145591	TTGGGGGGGGGGGGAGCTA	TTGGGGGGGGGGGAGCTA,TTGGGGGGGGGAGCTA	0	2	1	0	intergenic
MT880588.1	145710	AGGGGGGGGGGGGGGAAGGCT	AGGGGGGGGGGGGAAGGCT,AGGGGGGGGGGGAAGGCT	1	2	1	1	intergenic
MT880588.1	146031	ATTTTTTTTTGGGGGGGGGTGGGGGGGGGGGGATGGAGCT	ATTTTTTTTTGGGGGGGGGGGGGGGGGGGGGGATGGAGCT	1	1	1	1	intergenic
MT880588.1	146099	TAGGGGGGGGGGGGGTTATAC	TAGGGGGGGGGGGTTATAC,TAGGGGGGGGGGGGTTATAC	1	1	2	1	intergenic
MT880588.1	146176	AGGGGGGGGGGGTTAC	AGGGGGGGGGGTTAC	1	0	0	0	intergenic
MT880588.1	148199	AGGGGGGGGGGATAA	AGGGGGGGGGGGATAA	1	1	1	1	intron
MT880588.1	148220	AGGGGGGGGGGGGGGAAATC	AGGGGGGGGGGGGAAATC	1	1	1	1	intron
MT880588.1	149233	AGGGGGGGGGGGGAAAT	AGGGGGGGGGGAAAT	0	1	1	0	intron
MT880588.1	149317	CGGGGGGGGGGGGGGGTATAA	CGGGGGGGGGGGGGGTATAA,CGGGGGGGGGGGGTATAA	2	2	1	1	intron
MT880588.1	150258	AGGGGGGGGGGGGAAAAGAC	AGGGGGGGGGGGAAAAGAC,AGGGGGGGGGGAAAAGAC	1	0	2	1	intron
MT880588.1	150574	AGGGGGGGGGGGGTAGTC	AGGGGGGGGGGTAGTC	1	0	0	1	intron
MT880588.1	150977	AGGGGGGGGGGGATAGT	AGGGGGGGGGGGGATAGT	1	1	1	1	intron
MT880588.1	151508	AGGGGGGGGGGGGTCA	AGGGGGGGGGGGGGTCA	1	1	1	0	intron
MT880588.1	153899	CGGGGGGGGGACC	CGGGGGGGGACC	1	1	0	1	intron
MT880588.1	155118	AGGGGGGGGGGGGAGGCCAA	AGGGGGGGGGGGAGGCCAA,AGGGGGGGGGGAGGCCAA	1	0	2	1	intergenic
MT880588.1	155160	TGGGGGGGGGGGGTACACCCCCCCTTCG	TGGGGGGGGGGTACACCCCCCCCTTCG,TGGGGGGGGGGGTACACCCCCCCCCTTCG,TGGGGGGGGGGTACACCCCCCCCCTTCG	2	1	1	3	intergenic
MT880588.1	155189	AGGGGGGGGGGAGGCCA	AGGGGGGGGGAGGCCA	1	0	0	1	intergenic
MT880588.1	155289	GCCCCCCCTTA	GCCCCCCCCCCTTA,GCCCCCCCCTTA	1	0	2	1	intergenic
MT880588.1	155375	ACCCCCCCCCCTAAA	ACCCCCCCCCCCCTAAA,ACCCCCCCCCCCTAAA	1	2	1	1	intergenic
MT880588.1	155419	GGGAAGGGGGGGGGGGTGTAC	GGGAAGGGGGGGGGGGGGTGTAC	0	1	1	0	intergenic
MT880588.1	155462	CGGGAGGGGGGGGGGCTA	CGGGAGGGGGGGGGCTA	0	1	0	0	intergenic
MT880588.1	155919	AGGGGGGGGGGTAAGGGT	AGGGGGGGGGGGTAAGGGT,AGGGGGGGGGGGGTAAGGGT	0	1	1	2	intergenic
MT880588.1	155987	AGGGGGGGGGAGGGGGGGGGTAGGGTAC	AGGGGGGGGGGGAGGGGGGGGGTAGGGTAC	0	1	0	0	intergenic
MT880588.1	156022	AGGGGGGGGAACG	AGGGGGGGGGGGGAACG,AGGGGGGGAACG,AGGGGGGGGGGGGGAACG	1	2	3	1	intergenic
MT880588.1	156097	AGGGGGGGGGGGGGGGGGGGGGGGGTTATTTTC	AGGGGGGGGGGGGGTTATTTTC,AGGGGGGGGGGGGTTATTTTC	1	2	1	2	intergenic
MT880588.1	156283	AGGGGGGGGGGCAT	AGGGGGGGGGGGCAT	1	1	1	1	intergenic
MT880588.1	162005	AGGGGGGGGGGGGGGTAGTTTT	AGGGGGGGGGGGGTAGTTTT,AGGGGGGGGGGGTAGTTTT	0	1	2	1	intron
MT880588.1	162198	AGGGGGGGGGGGGTAAA	AGGGGGGGGGGTAAA	1	0	1	1	intron
MT880588.1	162271	AGGGGGGGGGGGGGCATA	AGGGGGGGGGGGCATA,AGGGGGGGGGGCATA	1	1	2	1	intron
MT880588.1	163993	AGGGGGGGGGGAGCT	AGGGGGGGGGAGCT	1	1	0	1	intron
MT880588.1	164016	CGGGGGGGGGGGGAGGGAAGCGCC	CGGGGGGGGGGGGGAGGGAAGCGCC	1	0	0	1	intron
MT880588.1	164107	AGGTGGGGGGGGGGGAAAAT	AGGTGGGGGGGGGGGGAAAAT	1	0	0	1	intron
MT880588.1	167385	TGGGGGGGGGGGGCGAAT	TGGGGGGGGGGCGAAT,TGGGGGGGGGGGCGAAT,TGGGGGGGGCGAAT	1	2	3	1	exon	cob-i5-LD	c.321G[12];[10];[11];[8]	p.G111Rfs*7;p.G111Afs*70;p.G110Afs*70	Frame shift of an LAGLIDADG-coding ORF within intron 5 of gene cob. Allele 1 causes an amino acid change at codon 111 and a frame shift that results in a stop codon 7 codons downstream of the mutation. Allele 2 causes an amino acid change at codon 111 and a frame shift that results in a stop codon 70 codons downstream of the mutation. Allele 3 causes an amino acid change at codon 110 and a frame …
MT880588.1	168253	G	C	1	0	0	1	exon	cob	c.428G>C	p.G143A	Missense mutation at codon 143 of the gene cob
MT880588.1	169428	AGGGGGGGGGGGATAC	AGGGGGGGGGGATAC	0	1	1	0	intron
MT880588.1	174066	TGGGGGGGGGGGCTTGC	TGGGGGGGGGGGGCTTGC,TGGGGGGGGGGGGGCTTGC	1	1	2	0	intron
MT880588.1	174782	TGAGGGGGGGGGGGCCAGC	TGAGGGGGGGGGGGGCCAGC,TGAGGGGGGGCCAGC	1	1	2	0	intron
MT880588.1	174822	TCCCCCCCCCTGCGG	TCCCCCCCCCCTGCGG,TCCCCCCCCCCCCTGCGG	1	0	2	1	intron
MT880588.1	176197	TCCACCCCCCCCCCCCTTAG	TCCACCCCCCCCCTTAG,TCCACCCCCCCCCCCTTAG	1	1	2	1	intron
MT880588.1	176226	CGGGGGGGGGACT	CGGGGGGGGGGGACT,CGGGGGGGGGGACT	1	0	2	1	intron
MT880588.1	176819	TACCCCCCCCCCCCAGGG	TACCCCCCCCCAGGG,TACCCCCCCCCCAGGG	1	2	0	1	intron
MT880588.1	177952	AGGTAGGGGGGGGGGGCTCCCCCCCCCCTCCCGGT	AGGTAGGGGGGGGGGGGCTCCCCCCCCCCCCCCCCGGG	0	1	1	0	intron
MT880588.1	178397	ATTTTTTTTTTACAG	ATTTTTTTTTTTACAG	0	1	0	0	intergenic
MT880588.1	178526	GCACCCCCCCCCCTAAGGGGGGGGGGATAA	GCACCCCCCCCCCCTAAGGGGGGGGGGATAA,GCACCCCCCCCCCCTAAGGGGGGGGGGGATAA,GCACCCCCCCCCCCCTAAGGGGGGGGGGATAA	1	2	3	1	intergenic
MT880588.1	178884	GAGGCAGGCAGGCAGGCAGGCA	GAGGCAGGCAGGCAGGCA	1	0	0	1	intergenic
MT880588.1	178970	GTAGGGGGGGGGGGACT	GTAGGGGGGGGGGACT,GTAGGGGGGGGGACT	2	1	1	2	intergenic
MT880588.1	179131	AGGGGGGGGGGACT	AGGGGGGGGGGGACT,AGGGGGGGGGGGGACT	1	2	2	1	intergenic
MT880588.1	179775	AGGGGGGGGGGTAAA	AGGGGGGGGGTAAA	1	1	0	1	intergenic
MT880588.1	180243	AGGGGGGGGGGGGTTGCTT	AGGGGGGGGGGTTGCTT	0	1	1	0	intergenic
MT880588.1	180789	A	C	0	0	1	0	exon	nad4	c.453A>C	p.V151V	Synonymous mutation at codon 151 of the gene nad4
MT880588.1	183814	AGGGGGGGGGGGCAT	AGGGGGGGGGGCAT,AGGGGGGGGGCAT	0	2	0	1	intron
MT880588.1	185100	CAGGAGGGGGGGGGGGAGGAAGCT	CAGGAGGGGGGGGGAGGAAGCT,CAGGAGGGGGGGGGGGGAGGAAGCT	1	2	0	1	intergenic
MT880588.1	185196	AGGGGGGGGGGGTAAGGAA	AGGGGGGGGGTAAGGAA,AGGGGGGGGGGGGTAAGGAA	1	2	0	1	intergenic
MT880588.1	185229	AGGGGGGGGGAGGAGGGCT	AGGGGGGGGGGGGGGGGGGGCT,AGGGGGGGGGGAGGAGGGCT,AGGGGGGGGGGGAGGAGGGCT	3	2	1	1	intergenic
MT880588.1	185251	TGCGTAGGGGGGGGGGGAGGGAGGGGGGGATAGGGTAT	TGCGTAGGGGGGGGGGGGGGGGGGGGGGGATAGGGTAT,TGCGTAGGGGGGGGGGGGGGGGGGGGGGGGATAGGGTAT	1	2	0	1	intergenic
MT880588.1	185383	TCCCCCCCCCTAG	TCCCCCCCCCCTAG,TCCCCCCCCTAG	1	1	2	1	intergenic
MT880588.1	185603	AGGGGGGTTGGC	AGGGGGGGGGGGGTTGGC,AGGGGGGGGGGGGGTTGGC	2	1	2	1	intergenic
MT880588.1	185647	CGGTGGGGGGGGGGGGTCCA	CGGTGGGGGGGGGTCCA	1	0	1	1	intergenic
MT880588.1	185823	TACCCCCCCCCCGTTCG	TACCCCCCCCCGTTCG,TACCCCCCCCCCCCGTTCG	0	1	1	2	intergenic
MT880588.1	185862	CGGGGGGGGGGGGTAAA	CGGGGGGGGTAAA,CGGGGGGGGGGGTAAA	0	1	2	0	intergenic
MT880588.1	185926	AGGGGGGGGGGGGGGGTAGAGGTAT	AGGGGGGGGGGGGTAGAGGTAT	1	1	1	1	intergenic
MT880588.1	185963	CGAGGGGGGGGGGAGGGTAC	CGAGGGGGGGGGGGAGGGTAC,CGAGGGGGGGGGGGGGGGGGGAAC	1	0	1	2	intergenic
MT880588.1	186072	T	G	0	1	0	0	intergenic
MT880588.1	187273	GGTAGGGGGGGGGAGGTAA	GGTAGGGGGGGGGGAGGTAA,GGTAGGGGGGGGGGGAGGTAA	2	2	1	1	intergenic
MT880588.1	187723	AGGGGGGGGGTTA	AGGGGGGGGGGTTA	0	0	1	0	intergenic
MT880588.1	187820	AGGGGGGGGGGGACGCGT	AGGGGGGGGGGGGACGCGT	0	0	1	0	intergenic
MT880588.1	188113	GTTTTTTTTTTCGGG	GTTTTTTTTTTTCGGG	1	1	0	1	intergenic
MT880588.1	188166	AGGGGGGGGGGTAGGTGCCCCCCTA	AGGGGGGGGGGGGTAGGTGCCCCCTA,AGGGGGGGGGGGTAGGTGCCCCCCCTA,AGGGGGGGGGGGGGTAGGTGCCCCCTA	1	3	2	1	intergenic
MT880588.1	188210	CGGGGGGGGGGGGGTGCTCC	CGGGGGGGGGGGTGCTCC	1	1	1	1	intergenic
MT880588.1	188246	GCTTTTTTTTTTTTTTTTTTGCTCCTATA	GCTTTTTTTTTTTTTTTTTTTGCTCCTATA,GCTTTTTTTTTTTTTTTTTTTTTTTTTTGCTCCTATA	0	1	2	0	intergenic
MT880588.1	188436	AGGGGGGGGGGGAAAGGCGGT	AGGGGGGGGGAAAGGCGGT	0	0	1	0	intergenic

## Sheet: Table S10
Table S10. Overrepresentation of the mitochondrial (mt) genome of different Erysiphe necator isolates in whole-genome sequencing (WGS) reads. Reads were mapped to the mt and nuclear genomes simultaneously.
Isolate	SRA accession	Total reads	Read length (bp)	Total reads after QC	Read length after QC (bp)	Total reads mapped	Total reads mapped (%)	Total reads mapped to mt genome	Total reads mapped to mt genome (%)	Total reads mapped to nuclear genome	Total reads mapped to nuclear genome (%)
C-strain	SRR1448450	33572038	260	32573584	257	31453034	96.5599	14875950	45.6688	16577084	50.8912
Branching	SRR1448453	27947990	150	26836458	149	26732950	99.6143	11102719	41.3718	15630231	58.2425
Ranch-9	SRR1448454	28550362	150	27506730	149	27468245	99.8601	12066553	43.8676	15401692	55.9924
e1-101	SRR1448468	37319124	150	35866028	149	35805050	99.83	13683155	38.1507	22121895	61.6792
Lodi	SRR1448470	30404820	150	29208704	149	29097542	99.6194	7710106	26.3966	21387436	73.2228

[truncated: 3 more sheets: Table S11, Table S12, Table S13]
